# Supplementary material for: 2-(2,6-Di­chloro­phen­yl)-1-pentyl-4,5-diphenyl-1H-imidazole
Source: Acta Crystallogr Sect E Struct Rep Online. 2013 May 11;69(Pt 6):o846–7. doi: 10.1107/S1600536813011446 (PMC3684931; doi:10.1107/S1600536813011446)
Supplement: Supplementary file 1 [file e-69-0o846-sup1.cif]

##############################################################################
#                                                                            #
# This CIF contains the data in a paper accepted for publication in          #
# Acta Crystallographica Section E. It conforms to the requirements of       #
# Notes for Authors for Acta Crystallographica Section E, and has been       #
# peer reviewed under the auspices of the IUCr Commission on Journals.       #
#                                                                            #
# Full details of the Crystallographic Information File format               #
# are given in the paper "The Crystallographic Information File (CIF):       #
# a New Standard Archive File for Crystallography" by S. R. Hall, F. H.      #
# Allen and I. D. Brown [Acta Cryst. (1991), A47, 655-685].                  #
#                                                                            #
# The current version of the core CIF dictionary is obtainable from          #
# ftp://ftp.iucr.org/pub/cif_core.dic.                                       #
#                                                                            #
# Software is freely available for graphical display of the structure(s)     #
# in this CIF. For information consult the CIF software page                 #
# http://www.iucr.org/resources/cif/software.                                #
#                                                                            #
# This file may be used for bona fide research purposes within the           #
# scientific community so long as proper attribution is given to the journal # 
# article from which it was obtained.                                        #
#                                                                            #
##############################################################################
data_global
_audit_creation_method     'PLATON <TABLE ACC> option'
_journal_date_recd_electronic     2013-04-22
_journal_date_accepted     2013-04-26
_journal_name_full     'Acta Crystallographica, Section E'
_journal_year     2013
_journal_volume     69
_journal_issue      6
_journal_page_first     o846
_journal_page_last     o847
_journal_paper_category     QO
_journal_paper_doi     10.1107/S1600536813011446
_journal_coeditor_code     SU2592
_publ_contact_author_name
;
Shaaban Kamel Mohamed
;
_publ_contact_author_address
;
Chemistry Department,
Faculty of Science,
Minia University,
61519 El-Minia,
Egypt
;
_publ_contact_author_email     'shaabankamel@yahoo.com'
_publ_contact_author_fax     ?
_publ_contact_author_phone     ?
_publ_section_title
;
2-(2,6-Dichlorophenyl)-1-pentyl-4,5-diphenyl-1<i>H</i>-imidazole
;
loop_
    _publ_author_name
    _publ_author_address
    'Akkurt, Mehmet'
;
Department of Physics,
Faculty of Sciences,
Erciyes University,
38039 Kayseri,
Turkey
;
    'Mohamed, Shaaban K.'
;
Chemistry and Environmental Division,
Manchester Metropolitan University,
Manchester M1 5GD,
England
Chemistry Department,
Faculty of Sccience,
Mini University,
61519 El-Minia,
Egypt
;
    'Kuldip Singh'
;
Department of Chemistry,
University of Leicester,
Leicester,
England
;
    'Adel A. Marzouk'
;
Pharmaceutical Chemistry Department,
Faculty of Pharmacy,
Al Azhar University,
Egypt
;
    'Antar A. Abdelhamid'
;
Chemistry and Environmental Division,
Manchester Metropolitan University,
Manchester M1 5GD,
England
Chemistry Department,
Faculty of Sccience,
Mini University,
61519 El-Minia,
Egypt
;
data_I
_chemical_name_systematic
;
2-(2,6-Dichlorophenyl)-1-pentyl-4,5-diphenyl-1<i>H</i>-imidazole
;
_chemical_name_common     ?
_chemical_formula_moiety     'C26 H24 Cl2 N2'
_chemical_formula_sum     'C26 H24 Cl2 N2'
_chemical_formula_structural     ?
_chemical_formula_iupac     'C26 H24 Cl2 N2'
_chemical_formula_weight     435.37
_chemical_melting_point     ?
_symmetry_cell_setting     monoclinic
_symmetry_space_group_name_H-M     'P 21/c'
_symmetry_space_group_name_Hall     '-P 2ybc'
loop_
    _symmetry_equiv_pos_site_id
    _symmetry_equiv_pos_as_xyz
    1 x,y,z
    2 -x,1/2+y,1/2-z
    3 -x,-y,-z
    4 x,1/2-y,1/2+z
_cell_length_a     20.172(6)
_cell_length_b     15.947(5)
_cell_length_c     14.500(5)
_cell_angle_alpha     90
_cell_angle_beta     105.293(7)
_cell_angle_gamma     90
_cell_volume     4499(2)
_cell_formula_units_Z     8
_cell_measurement_reflns_used     792
_cell_measurement_theta_min     2.45
_cell_measurement_theta_max     24.20
_cell_measurement_temperature     150
_cell_special_details
;
;
_exptl_crystal_description     'block'
_exptl_crystal_colour     'colourless'
_exptl_crystal_size_max     0.34
_exptl_crystal_size_mid     0.16
_exptl_crystal_size_min     0.11
_exptl_crystal_size_rad     ?
_exptl_crystal_density_diffrn     1.285
_exptl_crystal_density_meas     ?
_exptl_crystal_density_method     'Not Measured'
_exptl_crystal_F_000     1824
_exptl_absorpt_coefficient_mu     0.304
_exptl_absorpt_correction_type     multi-scan
_exptl_absorpt_process_details     '(SADABS; Bruker, 2011)'
_exptl_absorpt_correction_T_min     0.516
_exptl_absorpt_correction_T_max     0.928
_exptl_special_details
;
;
_diffrn_ambient_temperature     150(2)
_diffrn_radiation_type     MoK\a
_diffrn_radiation_wavelength     0.71073
_diffrn_radiation_source     'fine-focus sealed tube'
_diffrn_radiation_monochromator     graphite
_diffrn_measurement_device_type     'Bruker APEX 2000 CCD area-detector'
_diffrn_measurement_method     'phi and omega scans'
_diffrn_detector_area_resol_mean     ?
_diffrn_reflns_number     34900
_diffrn_reflns_av_R_equivalents     0.1225
_diffrn_reflns_av_sigmaI/netI     0.1278
_diffrn_reflns_theta_min     1.65
_diffrn_reflns_theta_max     26.00
_diffrn_reflns_theta_full     26.00
_diffrn_measured_fraction_theta_max     0.999
_diffrn_measured_fraction_theta_full     0.999
_diffrn_reflns_limit_h_min     -24
_diffrn_reflns_limit_h_max     24
_diffrn_reflns_limit_k_min     -19
_diffrn_reflns_limit_k_max     19
_diffrn_reflns_limit_l_min     -17
_diffrn_reflns_limit_l_max     17
_diffrn_reflns_reduction_process
;
;
_diffrn_standards_number     ?
_diffrn_standards_interval_count     ?
_diffrn_standards_interval_time     ?
_diffrn_standards_decay_%     ?
_refine_special_details
;
Refinement on <i>F</i>^2^ for ALL reflections except those flagged by the user
for potential systematic errors. Weighted <i>R</i>-factors <i>wR</i> and all
goodnesses of fit <i>S</i> are based on <i>F</i>^2^, conventional
<i>R</i>-factors <i>R</i> are based on <i>F</i>, with <i>F</i> set to zero for
negative <i>F</i>^2^. The observed criterion of <i>F</i>^2^ > \s(<i>F</i>^2^)
is used only for calculating -<i>R</i>-factor-obs <i>etc</i>. and is not
relevant to the choice of reflections for refinement. <i>R</i>-factors based
on <i>F</i>^2^ are statistically about twice as large as those based on
<i>F</i>, and <i>R</i>-factors based on ALL data will be even larger.
;
_reflns_number_total     8837
_reflns_number_gt     5052
_reflns_threshold_expression     I>2\s(I)
_refine_ls_structure_factor_coef     Fsqd
_refine_ls_matrix_type     full
_refine_ls_R_factor_all     0.1067
_refine_ls_R_factor_gt     0.0540
_refine_ls_wR_factor_gt     0.0858
_refine_ls_wR_factor_ref     0.0981
_refine_ls_goodness_of_fit_ref     0.842
_refine_ls_restrained_S_all     0.842
_refine_ls_number_reflns     8837
_refine_ls_number_parameters     543
_refine_ls_number_restraints     0
_refine_ls_number_constraints     ?
_refine_ls_hydrogen_treatment     constr
_refine_ls_weighting_scheme     calc
_refine_ls_weighting_details
                 'calc w=1/[\s^2^(Fo^2^)+(0.0212P)^2^] where P=(Fo^2^+2Fc^2^)/3'
_atom_sites_solution_hydrogens     geom
_atom_sites_solution_primary     direct
_atom_sites_solution_secondary     difmap
_refine_ls_shift/su_max     0.001
_refine_ls_shift/su_mean     0.000
_refine_diff_density_max     0.288
_refine_diff_density_min     -0.393
_refine_ls_extinction_method     'none'
_refine_ls_abs_structure_details     ?
_refine_ls_abs_structure_Flack     .
loop_
    _atom_type_symbol
    _atom_type_description
    _atom_type_scat_dispersion_real
    _atom_type_scat_dispersion_imag
    _atom_type_scat_source
    C C 0.0033 0.0016 ' International Tables Vol C Tables 4.2.6.8 and 6.1.1.4'
    H H 0.0000 0.0000 ' International Tables Vol C Tables 4.2.6.8 and 6.1.1.4'
    Cl Cl 0.1484 0.1585 ' International Tables Vol C Tables 4.2.6.8 and 6.1.1.4'
    N N 0.0061 0.0033 ' International Tables Vol C Tables 4.2.6.8 and 6.1.1.4'
_computing_data_collection     'SMART (Bruker, 2011)'
_computing_cell_refinement     'SAINT (Bruker, 2011)'
_computing_data_reduction     'SAINT (Bruker, 2011)'
_computing_structure_solution     'SHELXS97 (Sheldrick, 2008)'
_computing_structure_refinement     'SHELXL97 (Sheldrick, 2008)'
_computing_molecular_graphics     'ORTEP-3 for Windows (Farrugia, 2012)'
_computing_publication_material
                                'WinGX (Farrugia, 2012) and PLATON (Spek, 2009)'
loop_
    _atom_site_type_symbol
    _atom_site_label
    _atom_site_fract_x
    _atom_site_fract_y
    _atom_site_fract_z
    _atom_site_U_iso_or_equiv
    _atom_site_thermal_displace_type
    _atom_site_calc_flag
    _atom_site_refinement_flags
    _atom_site_occupancy
    _atom_site_disorder_assembly
    _atom_site_disorder_group
    Cl Cl1 0.29823(3) 0.30921(5) 0.37517(5) 0.0297(3) Uani d . 1.000 . .
    Cl Cl2 0.46202(4) 0.10547(5) 0.23512(5) 0.0328(2) Uani d . 1.000 . .
    N N1 0.46666(10) 0.19189(13) 0.45220(15) 0.0205(7) Uani d . 1.000 . .
    N N2 0.36928(10) 0.11983(13) 0.43427(14) 0.0204(8) Uani d . 1.000 . .
    C C1 0.40305(13) 0.17285(16) 0.39371(18) 0.0200(9) Uani d . 1.000 . .
    C C2 0.41270(13) 0.10305(16) 0.52403(18) 0.0195(9) Uani d . 1.000 . .
    C C3 0.47296(13) 0.14686(16) 0.53614(18) 0.0202(9) Uani d . 1.000 . .
    C C4 0.37540(13) 0.20741(17) 0.29671(18) 0.0210(9) Uani d . 1.000 . .
    C C5 0.39632(13) 0.17906(17) 0.21808(19) 0.0241(9) Uani d . 1.000 . .
    C C6 0.36586(14) 0.20696(18) 0.1261(2) 0.0289(10) Uani d . 1.000 . .
    C C7 0.31307(14) 0.26443(18) 0.1118(2) 0.0295(10) Uani d . 1.000 . .
    C C8 0.29128(14) 0.29496(17) 0.18758(19) 0.0274(10) Uani d . 1.000 . .
    C C9 0.32282(13) 0.26701(17) 0.27873(18) 0.0227(9) Uani d . 1.000 . .
    C C10 0.38985(13) 0.04658(17) 0.58975(18) 0.0213(9) Uani d . 1.000 . .
    C C11 0.34051(14) -0.01395(18) 0.5538(2) 0.0298(10) Uani d . 1.000 . .
    C C12 0.31617(15) -0.06537(19) 0.6145(2) 0.0382(11) Uani d . 1.000 . .
    C C13 0.34109(15) -0.05737(19) 0.7124(2) 0.0348(11) Uani d . 1.000 . .
    C C14 0.39050(14) 0.00240(18) 0.7488(2) 0.0308(11) Uani d . 1.000 . .
    C C15 0.41468(14) 0.05382(17) 0.68861(19) 0.0264(10) Uani d . 1.000 . .
    C C16 0.53813(13) 0.14413(17) 0.61316(18) 0.0203(9) Uani d . 1.000 . .
    C C17 0.56398(14) 0.21282(18) 0.67047(19) 0.0296(10) Uani d . 1.000 . .
    C C18 0.62524(15) 0.20745(19) 0.7407(2) 0.0346(11) Uani d . 1.000 . .
    C C19 0.66190(15) 0.1337(2) 0.7538(2) 0.0365(11) Uani d . 1.000 . .
    C C20 0.63697(14) 0.0648(2) 0.6983(2) 0.0356(11) Uani d . 1.000 . .
    C C21 0.57527(14) 0.07020(18) 0.62853(19) 0.0280(10) Uani d . 1.000 . .
    C C22 0.51523(13) 0.25222(16) 0.43213(19) 0.0226(9) Uani d . 1.000 . .
    C C23 0.49632(14) 0.34200(17) 0.4496(2) 0.0289(10) Uani d . 1.000 . .
    C C24 0.54602(13) 0.40739(17) 0.43014(19) 0.0287(10) Uani d . 1.000 . .
    C C25 0.61807(13) 0.40211(18) 0.49662(19) 0.0317(10) Uani d . 1.000 . .
    C C26 0.66054(15) 0.47987(19) 0.4898(2) 0.0425(11) Uani d . 1.000 . .
    Cl Cl1A 0.04153(4) 0.60347(5) 0.77291(5) 0.0408(3) Uani d . 1.000 . .
    Cl Cl2A 0.19909(4) 0.82158(5) 1.02289(5) 0.0462(3) Uani d . 1.000 . .
    N N1A 0.12565(11) 0.63396(14) 1.03916(15) 0.0237(8) Uani d . 1.000 . .
    N N2A 0.02673(11) 0.69733(14) 0.97245(15) 0.0240(8) Uani d . 1.000 . .
    C C1A 0.09269(14) 0.68241(17) 0.96875(19) 0.0229(9) Uani d . 1.000 . .
    C C2A 0.07903(13) 0.61583(17) 1.09207(18) 0.0230(9) Uani d . 1.000 . .
    C C3A 0.01745(13) 0.65406(17) 1.05079(18) 0.0229(9) Uani d . 1.000 . .
    C C4A 0.12283(13) 0.71366(17) 0.89307(18) 0.0227(9) Uani d . 1.000 . .
    C C5A 0.10486(14) 0.68040(17) 0.80107(19) 0.0272(10) Uani d . 1.000 . .
    C C6A 0.13600(14) 0.70545(18) 0.7313(2) 0.0312(10) Uani d . 1.000 . .
    C C7A 0.18707(14) 0.76503(18) 0.7527(2) 0.0316(11) Uani d . 1.000 . .
    C C8A 0.20691(14) 0.79964(18) 0.84299(19) 0.0307(10) Uani d . 1.000 . .
    C C9A 0.17463(14) 0.77444(18) 0.91125(19) 0.0261(9) Uani d . 1.000 . .
    C C10A 0.10028(14) 0.56404(17) 1.17776(19) 0.0235(9) Uani d . 1.000 . .
    C C11A 0.16101(15) 0.51845(19) 1.1938(2) 0.0374(11) Uani d . 1.000 . .
    C C12A 0.18591(17) 0.4736(2) 1.2769(2) 0.0458(12) Uani d . 1.000 . .
    C C13A 0.14991(16) 0.47077(19) 1.3459(2) 0.0400(11) Uani d . 1.000 . .
    C C14A 0.08958(15) 0.51536(18) 1.3310(2) 0.0333(11) Uani d . 1.000 . .
    C C15A 0.06511(14) 0.56180(17) 1.24883(19) 0.0280(10) Uani d . 1.000 . .
    C C16A -0.05062(13) 0.65026(18) 1.07212(18) 0.0241(9) Uani d . 1.000 . .
    C C17A -0.07410(14) 0.71327(19) 1.1209(2) 0.0324(11) Uani d . 1.000 . .
    C C18A -0.13809(15) 0.7079(2) 1.1390(2) 0.0375(11) Uani d . 1.000 . .
    C C19A -0.17886(15) 0.6386(2) 1.1090(2) 0.0376(11) Uani d . 1.000 . .
    C C20A -0.15554(15) 0.5749(2) 1.0622(2) 0.0429(11) Uani d . 1.000 . .
    C C21A -0.09166(15) 0.58025(19) 1.0439(2) 0.0364(11) Uani d . 1.000 . .
    C C22A -0.02348(14) 0.75371(17) 0.91036(19) 0.0285(10) Uani d . 1.000 . .
    C C23A -0.01743(15) 0.84245(18) 0.9496(2) 0.0372(11) Uani d . 1.000 . .
    C C24A -0.07254(15) 0.9019(2) 0.8910(2) 0.0421(12) Uani d . 1.000 . .
    C C25A -0.14530(15) 0.8789(2) 0.8894(2) 0.0483(14) Uani d . 1.000 . .
    C C26A -0.19694(17) 0.9481(2) 0.8481(2) 0.0665(17) Uani d . 1.000 . .
    H H6 0.38120 0.18670 0.07360 0.0350 Uiso c R 1.000 . .
    H H7 0.29150 0.28320 0.04890 0.0350 Uiso c R 1.000 . .
    H H8 0.25500 0.33480 0.17730 0.0330 Uiso c R 1.000 . .
    H H11 0.32320 -0.02030 0.48660 0.0360 Uiso c R 1.000 . .
    H H12 0.28220 -0.10640 0.58870 0.0460 Uiso c R 1.000 . .
    H H13 0.32440 -0.09260 0.75420 0.0420 Uiso c R 1.000 . .
    H H14 0.40800 0.00820 0.81610 0.0370 Uiso c R 1.000 . .
    H H15 0.44870 0.09470 0.71480 0.0320 Uiso c R 1.000 . .
    H H17 0.53920 0.26410 0.66120 0.0360 Uiso c R 1.000 . .
    H H18 0.64200 0.25460 0.77990 0.0420 Uiso c R 1.000 . .
    H H19 0.70450 0.13030 0.80130 0.0440 Uiso c R 1.000 . .
    H H20 0.66200 0.01370 0.70790 0.0430 Uiso c R 1.000 . .
    H H21 0.55820 0.02240 0.59060 0.0340 Uiso c R 1.000 . .
    H H22A 0.51650 0.24620 0.36470 0.0270 Uiso c R 1.000 . .
    H H22B 0.56180 0.23980 0.47320 0.0270 Uiso c R 1.000 . .
    H H23A 0.49450 0.34730 0.51680 0.0350 Uiso c R 1.000 . .
    H H23B 0.44980 0.35400 0.40830 0.0350 Uiso c R 1.000 . .
    H H24A 0.54890 0.40090 0.36340 0.0340 Uiso c R 1.000 . .
    H H24B 0.52720 0.46390 0.43600 0.0340 Uiso c R 1.000 . .
    H H25A 0.64150 0.35190 0.48010 0.0380 Uiso c R 1.000 . .
    H H25B 0.61500 0.39560 0.56330 0.0380 Uiso c R 1.000 . .
    H H26A 0.66320 0.48700 0.42380 0.0640 Uiso c R 1.000 . .
    H H26B 0.70700 0.47330 0.53200 0.0640 Uiso c R 1.000 . .
    H H26C 0.63880 0.52930 0.50940 0.0640 Uiso c R 1.000 . .
    H H6A 0.12220 0.68170 0.66910 0.0370 Uiso c R 1.000 . .
    H H7A 0.20870 0.78240 0.70510 0.0380 Uiso c R 1.000 . .
    H H8A 0.24250 0.84040 0.85810 0.0370 Uiso c R 1.000 . .
    H H11A 0.18580 0.51830 1.14650 0.0450 Uiso c R 1.000 . .
    H H12A 0.22820 0.44420 1.28680 0.0550 Uiso c R 1.000 . .
    H H13A 0.16650 0.43870 1.40250 0.0480 Uiso c R 1.000 . .
    H H14A 0.06450 0.51410 1.37800 0.0400 Uiso c R 1.000 . .
    H H15A 0.02370 0.59270 1.24040 0.0340 Uiso c R 1.000 . .
    H H17A -0.04600 0.76090 1.14230 0.0390 Uiso c R 1.000 . .
    H H18A -0.15380 0.75190 1.17210 0.0450 Uiso c R 1.000 . .
    H H19A -0.22300 0.63490 1.12060 0.0450 Uiso c R 1.000 . .
    H H20A -0.18340 0.52680 1.04230 0.0520 Uiso c R 1.000 . .
    H H21A -0.07590 0.53570 1.01170 0.0440 Uiso c R 1.000 . .
    H H22C -0.07050 0.73240 0.90470 0.0340 Uiso c R 1.000 . .
    H H22D -0.01590 0.75420 0.84560 0.0340 Uiso c R 1.000 . .
    H H23C 0.02850 0.86480 0.95060 0.0450 Uiso c R 1.000 . .
    H H23D -0.02110 0.84100 1.01630 0.0450 Uiso c R 1.000 . .
    H H24C -0.06310 0.95920 0.91740 0.0500 Uiso c R 1.000 . .
    H H24D -0.06860 0.90320 0.82440 0.0500 Uiso c R 1.000 . .
    H H25C -0.14750 0.86630 0.95540 0.0580 Uiso c R 1.000 . .
    H H25D -0.15840 0.82740 0.85080 0.0580 Uiso c R 1.000 . .
    H H26D -0.18670 0.99780 0.88920 0.1000 Uiso c R 1.000 . .
    H H26E -0.24350 0.92850 0.84490 0.1000 Uiso c R 1.000 . .
    H H26F -0.19380 0.96250 0.78370 0.1000 Uiso c R 1.000 . .
loop_
    _atom_site_aniso_label
    _atom_site_aniso_U_11
    _atom_site_aniso_U_22
    _atom_site_aniso_U_33
    _atom_site_aniso_U_12
    _atom_site_aniso_U_13
    _atom_site_aniso_U_23
    Cl1 0.0307(4) 0.0309(5) 0.0279(4) 0.0085(4) 0.0082(3) 0.0019(3)
    Cl2 0.0339(4) 0.0290(4) 0.0374(4) 0.0071(4) 0.0127(3) 0.0001(4)
    N1 0.0176(12) 0.0162(13) 0.0271(13) 0.0001(10) 0.0047(10) 0.0034(11)
    N2 0.0194(12) 0.0186(14) 0.0236(13) -0.0003(11) 0.0063(10) 0.0013(10)
    C1 0.0191(15) 0.0162(16) 0.0250(15) 0.0016(13) 0.0063(12) 0.0001(13)
    C2 0.0213(15) 0.0159(15) 0.0224(15) 0.0006(13) 0.0075(12) 0.0009(13)
    C3 0.0216(16) 0.0148(16) 0.0245(15) 0.0042(13) 0.0064(12) 0.0018(12)
    C4 0.0199(15) 0.0190(16) 0.0240(15) -0.0055(13) 0.0059(12) 0.0018(13)
    C5 0.0238(16) 0.0192(17) 0.0301(16) -0.0030(13) 0.0087(13) -0.0024(13)
    C6 0.0330(18) 0.0276(19) 0.0268(16) -0.0058(15) 0.0093(14) -0.0037(14)
    C7 0.0335(18) 0.0290(19) 0.0236(16) -0.0049(15) 0.0031(14) 0.0052(14)
    C8 0.0261(17) 0.0247(18) 0.0296(17) 0.0029(14) 0.0042(13) 0.0052(14)
    C9 0.0224(16) 0.0199(17) 0.0265(16) -0.0022(13) 0.0076(13) 0.0015(13)
    C10 0.0173(15) 0.0182(16) 0.0290(16) 0.0042(13) 0.0073(12) 0.0042(13)
    C11 0.0288(18) 0.0318(19) 0.0273(17) -0.0042(15) 0.0048(14) 0.0021(14)
    C12 0.0352(19) 0.036(2) 0.044(2) -0.0140(16) 0.0117(16) 0.0020(16)
    C13 0.0347(19) 0.036(2) 0.0376(19) -0.0047(16) 0.0167(15) 0.0106(16)
    C14 0.0308(18) 0.035(2) 0.0269(17) 0.0040(15) 0.0083(14) 0.0052(15)
    C15 0.0231(16) 0.0275(18) 0.0296(17) -0.0016(14) 0.0085(13) 0.0018(14)
    C16 0.0182(15) 0.0195(16) 0.0250(15) -0.0015(13) 0.0088(12) 0.0016(13)
    C17 0.0318(18) 0.0206(18) 0.0343(18) 0.0033(14) 0.0050(14) 0.0002(14)
    C18 0.0360(19) 0.030(2) 0.0335(18) -0.0097(16) 0.0015(15) -0.0054(15)
    C19 0.0249(17) 0.046(2) 0.0322(18) -0.0039(16) -0.0038(14) 0.0039(16)
    C20 0.0259(18) 0.035(2) 0.0420(19) 0.0063(15) 0.0019(15) 0.0047(16)
    C21 0.0266(17) 0.0257(18) 0.0305(17) 0.0022(14) 0.0052(14) -0.0029(14)
    C22 0.0209(16) 0.0213(17) 0.0270(16) -0.0014(13) 0.0089(13) 0.0058(13)
    C23 0.0248(17) 0.0226(18) 0.0400(18) 0.0002(14) 0.0096(14) 0.0059(14)
    C24 0.0289(17) 0.0221(17) 0.0339(17) 0.0019(14) 0.0064(14) 0.0057(14)
    C25 0.0293(17) 0.0292(19) 0.0337(17) -0.0020(15) 0.0031(14) -0.0012(15)
    C26 0.0318(19) 0.034(2) 0.058(2) -0.0081(16) 0.0054(16) -0.0036(17)
    Cl1A 0.0438(5) 0.0379(5) 0.0407(5) -0.0129(4) 0.0112(4) -0.0081(4)
    Cl2A 0.0511(5) 0.0586(6) 0.0299(4) -0.0256(5) 0.0126(4) -0.0098(4)
    N1A 0.0219(13) 0.0264(15) 0.0236(13) -0.0004(11) 0.0072(10) 0.0015(11)
    N2A 0.0204(13) 0.0262(15) 0.0248(13) 0.0044(11) 0.0048(10) 0.0041(11)
    C1A 0.0213(16) 0.0221(17) 0.0258(16) -0.0012(13) 0.0072(13) 0.0010(13)
    C2A 0.0234(16) 0.0216(17) 0.0248(15) 0.0002(14) 0.0079(13) 0.0002(13)
    C3A 0.0221(16) 0.0225(17) 0.0247(15) -0.0027(13) 0.0070(13) -0.0002(13)
    C4A 0.0207(16) 0.0244(17) 0.0236(15) 0.0066(13) 0.0070(12) 0.0047(13)
    C5A 0.0283(17) 0.0236(18) 0.0302(17) -0.0003(14) 0.0085(14) 0.0016(14)
    C6A 0.0335(18) 0.036(2) 0.0250(16) 0.0035(16) 0.0093(14) -0.0014(14)
    C7A 0.0291(18) 0.034(2) 0.0350(18) 0.0031(15) 0.0142(15) 0.0077(15)
    C8A 0.0251(17) 0.036(2) 0.0311(17) -0.0013(15) 0.0076(14) 0.0043(15)
    C9A 0.0253(16) 0.0313(18) 0.0225(15) -0.0006(14) 0.0076(13) 0.0005(14)
    C10A 0.0242(16) 0.0191(17) 0.0285(16) 0.0002(13) 0.0094(13) -0.0003(13)
    C11A 0.042(2) 0.038(2) 0.0353(19) 0.0124(17) 0.0158(16) 0.0044(16)
    C12A 0.052(2) 0.046(2) 0.041(2) 0.0273(18) 0.0150(18) 0.0110(17)
    C13A 0.055(2) 0.034(2) 0.0287(18) 0.0092(18) 0.0070(16) 0.0118(15)
    C14A 0.0377(19) 0.034(2) 0.0285(17) -0.0076(16) 0.0093(15) 0.0004(15)
    C15A 0.0246(17) 0.0280(18) 0.0315(17) -0.0017(14) 0.0076(14) 0.0030(14)
    C16A 0.0210(16) 0.0288(18) 0.0228(15) 0.0048(14) 0.0065(12) 0.0039(14)
    C17A 0.0257(17) 0.0298(19) 0.0428(19) -0.0002(15) 0.0111(15) 0.0011(15)
    C18A 0.0298(19) 0.041(2) 0.046(2) 0.0076(17) 0.0176(16) 0.0000(17)
    C19A 0.0238(17) 0.049(2) 0.043(2) 0.0011(17) 0.0143(15) 0.0089(17)
    C20A 0.0290(19) 0.044(2) 0.057(2) -0.0136(17) 0.0135(17) -0.0056(18)
    C21A 0.0307(19) 0.032(2) 0.049(2) -0.0039(16) 0.0147(16) -0.0089(16)
    C22A 0.0244(17) 0.0307(19) 0.0292(17) 0.0050(14) 0.0049(13) 0.0086(14)
    C23A 0.0373(19) 0.028(2) 0.0436(19) 0.0045(16) 0.0059(16) 0.0094(16)
    C24A 0.043(2) 0.036(2) 0.047(2) 0.0094(17) 0.0113(17) 0.0104(17)
    C25A 0.042(2) 0.057(3) 0.049(2) 0.0204(19) 0.0174(17) 0.0084(18)
    C26A 0.054(3) 0.077(3) 0.070(3) 0.037(2) 0.019(2) 0.007(2)
_geom_special_details
;
Bond distances, angles <i>etc</i>. have been calculated using the rounded
fractional coordinates. All su's are estimated from the variances of the
(full) variance-covariance matrix. The cell e.s.d.'s are taken into account in
the estimation of distances, angles and torsion angles
;
loop_
    _geom_bond_atom_site_label_1
    _geom_bond_atom_site_label_2
    _geom_bond_site_symmetry_1
    _geom_bond_site_symmetry_2
    _geom_bond_distance
    _geom_bond_publ_flag
    Cl1 C9 . . 1.738(3) no
    Cl2 C5 . . 1.738(3) no
    Cl1A C5A . . 1.740(3) no
    Cl2A C9A . . 1.734(3) no
    N1 C3 . . 1.390(3) no
    N1 C1 . . 1.373(3) no
    N1 C22 . . 1.456(3) no
    N2 C2 . . 1.390(3) no
    N2 C1 . . 1.318(3) no
    N1A C2A . . 1.392(4) no
    N1A C1A . . 1.313(3) no
    N2A C1A . . 1.367(4) no
    N2A C3A . . 1.383(3) no
    N2A C22A . . 1.471(4) no
    C1 C4 . . 1.476(4) no
    C2 C3 . . 1.373(4) no
    C2 C10 . . 1.471(4) no
    C3 C16 . . 1.484(4) no
    C4 C5 . . 1.392(4) no
    C4 C9 . . 1.397(4) no
    C5 C6 . . 1.386(4) no
    C6 C7 . . 1.379(4) no
    C7 C8 . . 1.376(4) no
    C8 C9 . . 1.381(4) no
    C10 C15 . . 1.393(4) no
    C10 C11 . . 1.386(4) no
    C11 C12 . . 1.384(4) no
    C12 C13 . . 1.381(4) no
    C13 C14 . . 1.380(4) no
    C14 C15 . . 1.377(4) no
    C16 C17 . . 1.391(4) no
    C16 C21 . . 1.383(4) no
    C17 C18 . . 1.381(4) no
    C18 C19 . . 1.376(4) no
    C19 C20 . . 1.376(4) no
    C20 C21 . . 1.384(4) no
    C22 C23 . . 1.520(4) no
    C23 C24 . . 1.524(4) no
    C24 C25 . . 1.520(4) no
    C25 C26 . . 1.525(4) no
    C6 H6 . . 0.9500 no
    C7 H7 . . 0.9500 no
    C8 H8 . . 0.9500 no
    C11 H11 . . 0.9500 no
    C12 H12 . . 0.9500 no
    C13 H13 . . 0.9500 no
    C14 H14 . . 0.9500 no
    C15 H15 . . 0.9500 no
    C17 H17 . . 0.9500 no
    C18 H18 . . 0.9500 no
    C19 H19 . . 0.9500 no
    C20 H20 . . 0.9500 no
    C21 H21 . . 0.9500 no
    C22 H22B . . 0.9900 no
    C22 H22A . . 0.9900 no
    C23 H23B . . 0.9900 no
    C23 H23A . . 0.9900 no
    C24 H24A . . 0.9900 no
    C24 H24B . . 0.9900 no
    C25 H25A . . 0.9900 no
    C25 H25B . . 0.9900 no
    C26 H26A . . 0.9800 no
    C26 H26B . . 0.9800 no
    C26 H26C . . 0.9800 no
    C1A C4A . . 1.475(4) no
    C2A C3A . . 1.371(4) no
    C2A C10A . . 1.459(4) no
    C3A C16A . . 1.486(4) no
    C4A C5A . . 1.392(4) no
    C4A C9A . . 1.398(4) no
    C5A C6A . . 1.383(4) no
    C6A C7A . . 1.375(4) no
    C7A C8A . . 1.379(4) no
    C8A C9A . . 1.380(4) no
    C10A C11A . . 1.390(4) no
    C10A C15A . . 1.397(4) no
    C11A C12A . . 1.377(4) no
    C12A C13A . . 1.383(4) no
    C13A C14A . . 1.377(4) no
    C14A C15A . . 1.379(4) no
    C16A C17A . . 1.382(4) no
    C16A C21A . . 1.386(4) no
    C17A C18A . . 1.386(4) no
    C18A C19A . . 1.378(4) no
    C19A C20A . . 1.372(4) no
    C20A C21A . . 1.385(4) no
    C22A C23A . . 1.518(4) no
    C23A C24A . . 1.536(4) no
    C24A C25A . . 1.507(4) no
    C25A C26A . . 1.527(5) no
    C6A H6A . . 0.9500 no
    C7A H7A . . 0.9500 no
    C8A H8A . . 0.9500 no
    C11A H11A . . 0.9500 no
    C12A H12A . . 0.9500 no
    C13A H13A . . 0.9500 no
    C14A H14A . . 0.9500 no
    C15A H15A . . 0.9500 no
    C17A H17A . . 0.9500 no
    C18A H18A . . 0.9500 no
    C19A H19A . . 0.9500 no
    C20A H20A . . 0.9500 no
    C21A H21A . . 0.9500 no
    C22A H22C . . 0.9900 no
    C22A H22D . . 0.9900 no
    C23A H23C . . 0.9900 no
    C23A H23D . . 0.9900 no
    C24A H24C . . 0.9900 no
    C24A H24D . . 0.9900 no
    C25A H25C . . 0.9900 no
    C25A H25D . . 0.9900 no
    C26A H26D . . 0.9800 no
    C26A H26E . . 0.9800 no
    C26A H26F . . 0.9800 no
loop_
    _geom_angle_atom_site_label_1
    _geom_angle_atom_site_label_2
    _geom_angle_atom_site_label_3
    _geom_angle_site_symmetry_1
    _geom_angle_site_symmetry_2
    _geom_angle_site_symmetry_3
    _geom_angle
    _geom_angle_publ_flag
    C1 N1 C3 . . . 106.4(2) no
    C1 N1 C22 . . . 126.3(2) no
    C3 N1 C22 . . . 127.3(2) no
    C1 N2 C2 . . . 105.6(2) no
    C1A N1A C2A . . . 105.9(2) no
    C1A N2A C22A . . . 127.1(2) no
    C3A N2A C22A . . . 125.9(2) no
    C1A N2A C3A . . . 106.8(2) no
    N2 C1 C4 . . . 123.7(2) no
    N1 C1 C4 . . . 124.3(2) no
    N1 C1 N2 . . . 112.0(2) no
    N2 C2 C10 . . . 119.8(2) no
    C3 C2 C10 . . . 130.3(2) no
    N2 C2 C3 . . . 109.9(2) no
    N1 C3 C2 . . . 106.1(2) no
    N1 C3 C16 . . . 122.2(2) no
    C2 C3 C16 . . . 131.3(2) no
    C1 C4 C5 . . . 122.6(2) no
    C1 C4 C9 . . . 120.6(2) no
    C5 C4 C9 . . . 116.6(2) no
    Cl2 C5 C6 . . . 118.8(2) no
    C4 C5 C6 . . . 122.1(3) no
    Cl2 C5 C4 . . . 119.2(2) no
    C5 C6 C7 . . . 119.1(3) no
    C6 C7 C8 . . . 120.8(3) no
    C7 C8 C9 . . . 119.1(3) no
    Cl1 C9 C8 . . . 119.2(2) no
    C4 C9 C8 . . . 122.3(2) no
    Cl1 C9 C4 . . . 118.50(19) no
    C2 C10 C11 . . . 120.0(2) no
    C2 C10 C15 . . . 121.8(2) no
    C11 C10 C15 . . . 118.2(2) no
    C10 C11 C12 . . . 120.9(3) no
    C11 C12 C13 . . . 120.3(3) no
    C12 C13 C14 . . . 119.2(3) no
    C13 C14 C15 . . . 120.7(3) no
    C10 C15 C14 . . . 120.8(3) no
    C3 C16 C17 . . . 123.0(2) no
    C17 C16 C21 . . . 118.3(2) no
    C3 C16 C21 . . . 118.7(2) no
    C16 C17 C18 . . . 120.9(3) no
    C17 C18 C19 . . . 119.9(3) no
    C18 C19 C20 . . . 120.1(3) no
    C19 C20 C21 . . . 119.8(3) no
    C16 C21 C20 . . . 121.0(3) no
    N1 C22 C23 . . . 112.2(2) no
    C22 C23 C24 . . . 114.1(2) no
    C23 C24 C25 . . . 114.2(2) no
    C24 C25 C26 . . . 111.9(2) no
    C5 C6 H6 . . . 120.00 no
    C7 C6 H6 . . . 120.00 no
    C8 C7 H7 . . . 120.00 no
    C6 C7 H7 . . . 120.00 no
    C7 C8 H8 . . . 120.00 no
    C9 C8 H8 . . . 120.00 no
    C10 C11 H11 . . . 120.00 no
    C12 C11 H11 . . . 120.00 no
    C13 C12 H12 . . . 120.00 no
    C11 C12 H12 . . . 120.00 no
    C14 C13 H13 . . . 120.00 no
    C12 C13 H13 . . . 120.00 no
    C13 C14 H14 . . . 120.00 no
    C15 C14 H14 . . . 120.00 no
    C10 C15 H15 . . . 120.00 no
    C14 C15 H15 . . . 120.00 no
    C16 C17 H17 . . . 120.00 no
    C18 C17 H17 . . . 120.00 no
    C19 C18 H18 . . . 120.00 no
    C17 C18 H18 . . . 120.00 no
    C18 C19 H19 . . . 120.00 no
    C20 C19 H19 . . . 120.00 no
    C21 C20 H20 . . . 120.00 no
    C19 C20 H20 . . . 120.00 no
    C16 C21 H21 . . . 120.00 no
    C20 C21 H21 . . . 119.00 no
    N1 C22 H22B . . . 109.00 no
    C23 C22 H22A . . . 109.00 no
    C23 C22 H22B . . . 109.00 no
    N1 C22 H22A . . . 109.00 no
    H22A C22 H22B . . . 108.00 no
    H23A C23 H23B . . . 108.00 no
    C22 C23 H23B . . . 109.00 no
    C24 C23 H23B . . . 109.00 no
    C22 C23 H23A . . . 109.00 no
    C24 C23 H23A . . . 109.00 no
    C23 C24 H24A . . . 109.00 no
    H24A C24 H24B . . . 108.00 no
    C23 C24 H24B . . . 109.00 no
    C25 C24 H24A . . . 109.00 no
    C25 C24 H24B . . . 109.00 no
    C24 C25 H25B . . . 109.00 no
    C26 C25 H25A . . . 109.00 no
    C26 C25 H25B . . . 109.00 no
    C24 C25 H25A . . . 109.00 no
    H25A C25 H25B . . . 108.00 no
    H26A C26 H26C . . . 110.00 no
    H26B C26 H26C . . . 109.00 no
    H26A C26 H26B . . . 109.00 no
    C25 C26 H26A . . . 110.00 no
    C25 C26 H26B . . . 109.00 no
    C25 C26 H26C . . . 109.00 no
    N1A C1A N2A . . . 111.8(2) no
    N1A C1A C4A . . . 123.7(3) no
    N2A C1A C4A . . . 124.6(2) no
    N1A C2A C3A . . . 109.5(2) no
    N1A C2A C10A . . . 119.8(2) no
    C3A C2A C10A . . . 130.7(3) no
    N2A C3A C2A . . . 106.1(2) no
    N2A C3A C16A . . . 121.6(2) no
    C2A C3A C16A . . . 132.2(2) no
    C1A C4A C5A . . . 122.0(2) no
    C1A C4A C9A . . . 121.9(2) no
    C5A C4A C9A . . . 116.0(2) no
    Cl1A C5A C4A . . . 118.9(2) no
    Cl1A C5A C6A . . . 118.6(2) no
    C4A C5A C6A . . . 122.5(3) no
    C5A C6A C7A . . . 119.5(3) no
    C6A C7A C8A . . . 120.2(3) no
    C7A C8A C9A . . . 119.4(3) no
    Cl2A C9A C4A . . . 119.4(2) no
    Cl2A C9A C8A . . . 118.1(2) no
    C4A C9A C8A . . . 122.5(2) no
    C2A C10A C11A . . . 119.1(3) no
    C2A C10A C15A . . . 123.4(3) no
    C11A C10A C15A . . . 117.4(2) no
    C10A C11A C12A . . . 121.3(3) no
    C11A C12A C13A . . . 120.7(3) no
    C12A C13A C14A . . . 118.7(3) no
    C13A C14A C15A . . . 120.9(3) no
    C10A C15A C14A . . . 121.0(3) no
    C3A C16A C17A . . . 122.5(3) no
    C3A C16A C21A . . . 119.0(3) no
    C17A C16A C21A . . . 118.6(3) no
    C16A C17A C18A . . . 120.9(3) no
    C17A C18A C19A . . . 119.9(3) no
    C18A C19A C20A . . . 119.7(3) no
    C19A C20A C21A . . . 120.5(3) no
    C16A C21A C20A . . . 120.4(3) no
    N2A C22A C23A . . . 111.5(2) no
    C22A C23A C24A . . . 113.2(2) no
    C23A C24A C25A . . . 114.7(3) no
    C24A C25A C26A . . . 113.0(3) no
    C5A C6A H6A . . . 120.00 no
    C7A C6A H6A . . . 120.00 no
    C6A C7A H7A . . . 120.00 no
    C8A C7A H7A . . . 120.00 no
    C7A C8A H8A . . . 120.00 no
    C9A C8A H8A . . . 120.00 no
    C10A C11A H11A . . . 119.00 no
    C12A C11A H11A . . . 119.00 no
    C11A C12A H12A . . . 120.00 no
    C13A C12A H12A . . . 120.00 no
    C12A C13A H13A . . . 121.00 no
    C14A C13A H13A . . . 121.00 no
    C13A C14A H14A . . . 120.00 no
    C15A C14A H14A . . . 120.00 no
    C10A C15A H15A . . . 119.00 no
    C14A C15A H15A . . . 119.00 no
    C16A C17A H17A . . . 120.00 no
    C18A C17A H17A . . . 120.00 no
    C17A C18A H18A . . . 120.00 no
    C19A C18A H18A . . . 120.00 no
    C18A C19A H19A . . . 120.00 no
    C20A C19A H19A . . . 120.00 no
    C19A C20A H20A . . . 120.00 no
    C21A C20A H20A . . . 120.00 no
    C16A C21A H21A . . . 120.00 no
    C20A C21A H21A . . . 120.00 no
    N2A C22A H22C . . . 109.00 no
    N2A C22A H22D . . . 109.00 no
    C23A C22A H22C . . . 109.00 no
    C23A C22A H22D . . . 109.00 no
    H22C C22A H22D . . . 108.00 no
    C22A C23A H23C . . . 109.00 no
    C22A C23A H23D . . . 109.00 no
    C24A C23A H23C . . . 109.00 no
    C24A C23A H23D . . . 109.00 no
    H23C C23A H23D . . . 108.00 no
    C23A C24A H24C . . . 109.00 no
    C23A C24A H24D . . . 109.00 no
    C25A C24A H24C . . . 109.00 no
    C25A C24A H24D . . . 109.00 no
    H24C C24A H24D . . . 108.00 no
    C24A C25A H25C . . . 109.00 no
    C24A C25A H25D . . . 109.00 no
    C26A C25A H25C . . . 109.00 no
    C26A C25A H25D . . . 109.00 no
    H25C C25A H25D . . . 108.00 no
    C25A C26A H26D . . . 109.00 no
    C25A C26A H26E . . . 110.00 no
    C25A C26A H26F . . . 110.00 no
    H26D C26A H26E . . . 109.00 no
    H26D C26A H26F . . . 109.00 no
    H26E C26A H26F . . . 109.00 no
loop_
    _geom_torsion_atom_site_label_1
    _geom_torsion_atom_site_label_2
    _geom_torsion_atom_site_label_3
    _geom_torsion_atom_site_label_4
    _geom_torsion_site_symmetry_1
    _geom_torsion_site_symmetry_2
    _geom_torsion_site_symmetry_3
    _geom_torsion_site_symmetry_4
    _geom_torsion
    _geom_torsion_publ_flag
    C3 N1 C1 N2 . . . . 0.1(3) no
    C3 N1 C1 C4 . . . . -179.9(2) no
    C22 N1 C1 N2 . . . . -175.8(2) no
    C22 N1 C1 C4 . . . . 4.2(4) no
    C1 N1 C3 C2 . . . . -0.1(3) no
    C1 N1 C3 C16 . . . . 173.3(2) no
    C22 N1 C3 C2 . . . . 175.7(2) no
    C22 N1 C3 C16 . . . . -10.9(4) no
    C1 N1 C22 C23 . . . . 78.7(3) no
    C3 N1 C22 C23 . . . . -96.3(3) no
    C2 N2 C1 N1 . . . . 0.1(3) no
    C2 N2 C1 C4 . . . . -180.0(2) no
    C1 N2 C2 C3 . . . . -0.1(3) no
    C1 N2 C2 C10 . . . . 178.7(2) no
    C2A N1A C1A N2A . . . . 0.1(3) no
    C2A N1A C1A C4A . . . . -177.6(2) no
    C1A N1A C2A C3A . . . . 0.6(3) no
    C1A N1A C2A C10A . . . . -178.6(2) no
    C3A N2A C1A C4A . . . . 177.0(2) no
    C22A N2A C1A N1A . . . . 174.8(2) no
    C3A N2A C22A C23A . . . . 86.8(3) no
    C3A N2A C1A N1A . . . . -0.7(3) no
    C1A N2A C22A C23A . . . . -88.0(3) no
    C1A N2A C3A C16A . . . . -174.8(2) no
    C22A N2A C1A C4A . . . . -7.5(4) no
    C1A N2A C3A C2A . . . . 1.0(3) no
    C22A N2A C3A C2A . . . . -174.6(2) no
    C22A N2A C3A C16A . . . . 9.6(4) no
    N2 C1 C4 C5 . . . . -103.4(3) no
    N1 C1 C4 C9 . . . . -107.9(3) no
    N1 C1 C4 C5 . . . . 76.6(4) no
    N2 C1 C4 C9 . . . . 72.2(4) no
    N2 C2 C10 C15 . . . . -152.3(3) no
    N2 C2 C3 N1 . . . . 0.2(3) no
    N2 C2 C3 C16 . . . . -172.4(3) no
    C10 C2 C3 N1 . . . . -178.5(3) no
    C10 C2 C3 C16 . . . . 8.9(5) no
    N2 C2 C10 C11 . . . . 25.4(4) no
    C3 C2 C10 C11 . . . . -156.0(3) no
    C3 C2 C10 C15 . . . . 26.3(4) no
    N1 C3 C16 C17 . . . . 70.2(4) no
    C2 C3 C16 C21 . . . . 62.2(4) no
    N1 C3 C16 C21 . . . . -109.4(3) no
    C2 C3 C16 C17 . . . . -118.2(3) no
    C1 C4 C5 C6 . . . . 174.5(3) no
    C1 C4 C5 Cl2 . . . . -4.8(4) no
    C5 C4 C9 C8 . . . . 2.0(4) no
    C1 C4 C9 Cl1 . . . . 8.0(4) no
    C9 C4 C5 Cl2 . . . . 179.5(2) no
    C9 C4 C5 C6 . . . . -1.3(4) no
    C1 C4 C9 C8 . . . . -173.8(3) no
    C5 C4 C9 Cl1 . . . . -176.2(2) no
    Cl2 C5 C6 C7 . . . . 179.1(2) no
    C4 C5 C6 C7 . . . . -0.2(4) no
    C5 C6 C7 C8 . . . . 1.0(4) no
    C6 C7 C8 C9 . . . . -0.3(4) no
    C7 C8 C9 C4 . . . . -1.3(4) no
    C7 C8 C9 Cl1 . . . . 176.9(2) no
    C11 C10 C15 C14 . . . . -0.3(4) no
    C2 C10 C15 C14 . . . . 177.4(3) no
    C2 C10 C11 C12 . . . . -177.2(3) no
    C15 C10 C11 C12 . . . . 0.5(4) no
    C10 C11 C12 C13 . . . . -0.3(5) no
    C11 C12 C13 C14 . . . . 0.0(5) no
    C12 C13 C14 C15 . . . . 0.2(5) no
    C13 C14 C15 C10 . . . . -0.1(4) no
    C3 C16 C21 C20 . . . . 178.8(3) no
    C3 C16 C17 C18 . . . . -179.4(3) no
    C21 C16 C17 C18 . . . . 0.2(4) no
    C17 C16 C21 C20 . . . . -0.8(4) no
    C16 C17 C18 C19 . . . . 0.8(4) no
    C17 C18 C19 C20 . . . . -1.3(4) no
    C18 C19 C20 C21 . . . . 0.7(4) no
    C19 C20 C21 C16 . . . . 0.3(4) no
    N1 C22 C23 C24 . . . . 179.6(2) no
    C22 C23 C24 C25 . . . . -64.9(3) no
    C23 C24 C25 C26 . . . . -166.8(2) no
    N1A C1A C4A C5A . . . . 104.6(3) no
    N1A C1A C4A C9A . . . . -70.9(4) no
    N2A C1A C4A C5A . . . . -72.8(4) no
    N2A C1A C4A C9A . . . . 111.8(3) no
    N1A C2A C3A N2A . . . . -1.0(3) no
    N1A C2A C3A C16A . . . . 174.2(3) no
    C10A C2A C3A N2A . . . . 178.1(3) no
    C10A C2A C3A C16A . . . . -6.7(5) no
    N1A C2A C10A C11A . . . . -14.2(4) no
    N1A C2A C10A C15A . . . . 161.4(3) no
    C3A C2A C10A C11A . . . . 166.8(3) no
    C3A C2A C10A C15A . . . . -17.6(5) no
    N2A C3A C16A C17A . . . . -83.2(3) no
    N2A C3A C16A C21A . . . . 98.1(3) no
    C2A C3A C16A C17A . . . . 102.2(4) no
    C2A C3A C16A C21A . . . . -76.4(4) no
    C1A C4A C5A Cl1A . . . . 3.5(4) no
    C1A C4A C5A C6A . . . . -175.7(3) no
    C9A C4A C5A Cl1A . . . . 179.2(2) no
    C9A C4A C5A C6A . . . . 0.0(4) no
    C1A C4A C9A Cl2A . . . . -5.9(4) no
    C1A C4A C9A C8A . . . . 175.0(3) no
    C5A C4A C9A Cl2A . . . . 178.4(2) no
    C5A C4A C9A C8A . . . . -0.8(4) no
    Cl1A C5A C6A C7A . . . . -178.8(2) no
    C4A C5A C6A C7A . . . . 0.4(4) no
    C5A C6A C7A C8A . . . . -0.2(4) no
    C6A C7A C8A C9A . . . . -0.6(4) no
    C7A C8A C9A Cl2A . . . . -178.1(2) no
    C7A C8A C9A C4A . . . . 1.1(4) no
    C2A C10A C11A C12A . . . . 175.1(3) no
    C15A C10A C11A C12A . . . . -0.7(4) no
    C2A C10A C15A C14A . . . . -176.3(3) no
    C11A C10A C15A C14A . . . . -0.7(4) no
    C10A C11A C12A C13A . . . . 1.9(5) no
    C11A C12A C13A C14A . . . . -1.6(5) no
    C12A C13A C14A C15A . . . . 0.3(4) no
    C13A C14A C15A C10A . . . . 0.9(4) no
    C3A C16A C17A C18A . . . . 179.6(3) no
    C21A C16A C17A C18A . . . . -1.8(4) no
    C3A C16A C21A C20A . . . . -179.7(3) no
    C17A C16A C21A C20A . . . . 1.7(4) no
    C16A C17A C18A C19A . . . . 0.7(4) no
    C17A C18A C19A C20A . . . . 0.7(4) no
    C18A C19A C20A C21A . . . . -0.8(4) no
    C19A C20A C21A C16A . . . . -0.4(4) no
    N2A C22A C23A C24A . . . . -175.6(2) no
    C22A C23A C24A C25A . . . . 63.0(3) no
    C23A C24A C25A C26A . . . . 168.4(2) no
loop_
    _geom_hbond_atom_site_label_D
    _geom_hbond_atom_site_label_H
    _geom_hbond_atom_site_label_A
    _geom_hbond_site_symmetry_A
    _geom_hbond_distance_DH
    _geom_hbond_distance_HA
    _geom_hbond_distance_DA
    _geom_hbond_angle_DHA
    _geom_hbond_publ_flag
    C12A H12A Cl1 1_556 0.95 2.70 3.512(4) 143 yes
    C21 H21 Cg1 3_656 0.95 2.88 3.734(3) 151 yes
_iucr_refine_instructions_details
;
TITL I in P2(1)/c
CELL 0.71073  20.1722  15.9469  14.5002  90.000 105.293  90.000
ZERR    8.00   0.0063   0.0051   0.0046   0.000   0.007   0.000
LATT 1
SYMM -X, 0.5+Y, 0.5-Z
SFAC C  H  N  Cl
UNIT 208 192 16 16
OMIT 1 0 0
OMIT  -2.00  52.00
L.S. 4
ACTA
BOND $H
FMAP 2
PLAN 5
CONF
HTAB
WGHT  0.021000  0.000000
FVAR  0.074440
TEMP -123
MOLE 1
Cl1    4   0.298234  0.309211  0.375168 11.000000  0.030690  0.030910 =
           0.027870  0.001950  0.008220  0.008470
Cl2    4   0.462024  0.105471  0.235119 11.000000  0.033950  0.029020 =
           0.037350  0.000050  0.012680  0.007080
N1     3   0.466655  0.191893  0.452202 11.000000  0.017560  0.016190 =
           0.027140  0.003390  0.004740  0.000050
N2     3   0.369283  0.119831  0.434266 11.000000  0.019400  0.018630 =
           0.023610  0.001310  0.006270 -0.000260
C1     1   0.403050  0.172847  0.393710 11.000000  0.019070  0.016180 =
           0.025000  0.000080  0.006260  0.001630
C2     1   0.412702  0.103048  0.524030 11.000000  0.021320  0.015920 =
           0.022440  0.000860  0.007450  0.000640
C3     1   0.472957  0.146861  0.536141 11.000000  0.021570  0.014780 =
           0.024520  0.001770  0.006410  0.004190
C4     1   0.375405  0.207409  0.296713 11.000000  0.019930  0.019000 =
           0.024020  0.001800  0.005900 -0.005480
C5     1   0.396321  0.179063  0.218082 11.000000  0.023830  0.019180 =
           0.030150 -0.002420  0.008720 -0.003000
C6     1   0.365863  0.206956  0.126120 11.000000  0.032990  0.027610 =
           0.026830 -0.003670  0.009260 -0.005820
AFIX 43
H6     2   0.381166  0.186735  0.073630 11.000000 -1.200000
AFIX 0
C7     1   0.313069  0.264430  0.111827 11.000000  0.033470  0.029010 =
           0.023550  0.005190  0.003140 -0.004930
AFIX 43
H7     2   0.291476  0.283173  0.048878 11.000000 -1.200000
AFIX 0
C8     1   0.291277  0.294964  0.187579 11.000000  0.026080  0.024710 =
           0.029650  0.005200  0.004150  0.002900
AFIX 43
H8     2   0.255013  0.334754  0.177332 11.000000 -1.200000
AFIX 0
C9     1   0.322816  0.267012  0.278728 11.000000  0.022390  0.019930 =
           0.026510  0.001480  0.007590 -0.002240
C10    1   0.389853  0.046582  0.589753 11.000000  0.017290  0.018230 =
           0.028980  0.004170  0.007290  0.004220
C11    1   0.340514 -0.013952  0.553816 11.000000  0.028810  0.031760 =
           0.027300  0.002110  0.004770 -0.004230
AFIX 43
H11    2   0.323158 -0.020253  0.486604 11.000000 -1.200000
AFIX 0
C12    1   0.316171 -0.065372  0.614541 11.000000  0.035210  0.035630 =
           0.044350  0.001980  0.011660 -0.014000
AFIX 43
H12    2   0.282158 -0.106360  0.588748 11.000000 -1.200000
AFIX 0
C13    1   0.341090 -0.057366  0.712410 11.000000  0.034660  0.035830 =
           0.037550  0.010620  0.016660 -0.004720
AFIX 43
H13    2   0.324413 -0.092582  0.754161 11.000000 -1.200000
AFIX 0
C14    1   0.390504  0.002403  0.748815 11.000000  0.030780  0.034830 =
           0.026880  0.005150  0.008330  0.004040
AFIX 43
H14    2   0.408025  0.008155  0.816068 11.000000 -1.200000
AFIX 0
C15    1   0.414683  0.053815  0.688609 11.000000  0.023140  0.027470 =
           0.029590  0.001840  0.008510 -0.001620
AFIX 43
H15    2   0.448695  0.094692  0.714810 11.000000 -1.200000
AFIX 0
C16    1   0.538131  0.144127  0.613159 11.000000  0.018230  0.019500 =
           0.024990  0.001560  0.008780 -0.001490
C17    1   0.563978  0.212818  0.670469 11.000000  0.031810  0.020640 =
           0.034350  0.000160  0.005020  0.003330
AFIX 43
H17    2   0.539169  0.264126  0.661184 11.000000 -1.200000
AFIX 0
C18    1   0.625241  0.207451  0.740718 11.000000  0.035970  0.030140 =
           0.033540 -0.005420  0.001480 -0.009670
AFIX 43
H18    2   0.642041  0.254637  0.779915 11.000000 -1.200000
AFIX 0
C19    1   0.661896  0.133675  0.753840 11.000000  0.024850  0.045760 =
           0.032240  0.003920 -0.003840 -0.003940
AFIX 43
H19    2   0.704481  0.130282  0.801290 11.000000 -1.200000
AFIX 0
C20    1   0.636973  0.064796  0.698347 11.000000  0.025860  0.034510 =
           0.041980  0.004720  0.001890  0.006340
AFIX 43
H20    2   0.662036  0.013673  0.707912 11.000000 -1.200000
AFIX 0
C21    1   0.575270  0.070200  0.628533 11.000000  0.026650  0.025670 =
           0.030470 -0.002940  0.005150  0.002160
AFIX 43
H21    2   0.558179  0.022392  0.590607 11.000000 -1.200000
AFIX 0
C22    1   0.515233  0.252224  0.432131 11.000000  0.020930  0.021260 =
           0.026970  0.005800  0.008900 -0.001420
AFIX 23
H22A   2   0.516543  0.246234  0.364678 11.000000 -1.200000
H22B   2   0.561757  0.239784  0.473214 11.000000 -1.200000
AFIX 0
C23    1   0.496322  0.342001  0.449555 11.000000  0.024840  0.022580 =
           0.039990  0.005900  0.009610  0.000200
AFIX 23
H23A   2   0.494463  0.347336  0.516850 11.000000 -1.200000
H23B   2   0.449779  0.354008  0.408264 11.000000 -1.200000
AFIX 0
C24    1   0.546022  0.407392  0.430137 11.000000  0.028910  0.022140 =
           0.033850  0.005740  0.006440  0.001850
AFIX 23
H24A   2   0.548944  0.400883  0.363424 11.000000 -1.200000
H24B   2   0.527178  0.463874  0.436012 11.000000 -1.200000
AFIX 0
C25    1   0.618070  0.402110  0.496615 11.000000  0.029260  0.029220 =
           0.033730 -0.001200  0.003130 -0.001960
AFIX 23
H25A   2   0.641504  0.351947  0.480130 11.000000 -1.200000
H25B   2   0.614994  0.395585  0.563258 11.000000 -1.200000
AFIX 0
C26    1   0.660545  0.479875  0.489834 11.000000  0.031800  0.034370 =
           0.057680 -0.003550  0.005380 -0.008070
AFIX 137
H26A   2   0.663152  0.487006  0.423753 11.000000 -1.500000
H26B   2   0.706989  0.473273  0.531992 11.000000 -1.500000
H26C   2   0.638786  0.529313  0.509400 11.000000 -1.500000
AFIX 0
Cl1A   4   0.041529  0.603471 -0.227091 11.000000  0.043850  0.037900 =
           0.040720 -0.008140  0.011220 -0.012870
Cl2A   4   0.199094  0.821579  0.022888 11.000000  0.051110  0.058610 =
           0.029910 -0.009820  0.012610 -0.025580
N1A    3   0.125652  0.633960  0.039162 11.000000  0.021880  0.026440 =
           0.023630  0.001470  0.007240 -0.000390
N2A    3   0.026730  0.697329 -0.027548 11.000000  0.020370  0.026150 =
           0.024790  0.004110  0.004750  0.004430
C1A    1   0.092693  0.682411 -0.031252 11.000000  0.021320  0.022110 =
           0.025780  0.001050  0.007170 -0.001190
C2A    1   0.079025  0.615825  0.092066 11.000000  0.023390  0.021630 =
           0.024840  0.000210  0.007930  0.000200
C3A    1   0.017455  0.654065  0.050790 11.000000  0.022080  0.022450 =
           0.024710 -0.000230  0.006980 -0.002650
C4A    1   0.122825  0.713664 -0.106932 11.000000  0.020750  0.024430 =
           0.023640  0.004690  0.006950  0.006620
C5A    1   0.104858  0.680401 -0.198934 11.000000  0.028260  0.023610 =
           0.030200  0.001650  0.008510 -0.000290
C6A    1   0.136002  0.705453 -0.268719 11.000000  0.033460  0.035770 =
           0.024980 -0.001410  0.009330  0.003480
AFIX 43
H6A    2   0.122223  0.681685 -0.330935 11.000000 -1.200000
AFIX 0
C7A    1   0.187065  0.765031 -0.247341 11.000000  0.029080  0.033630 =
           0.034960  0.007710  0.014150  0.003120
AFIX 43
H7A    2   0.208737  0.782409 -0.294900 11.000000 -1.200000
AFIX 0
C8A    1   0.206909  0.799635 -0.157006 11.000000  0.025150  0.035760 =
           0.031060  0.004330  0.007590 -0.001270
AFIX 43
H8A    2   0.242462  0.840422 -0.141929 11.000000 -1.200000
AFIX 0
C9A    1   0.174626  0.774442 -0.088755 11.000000  0.025280  0.031260 =
           0.022450  0.000550  0.007630 -0.000590
C10A   1   0.100280  0.564038  0.177761 11.000000  0.024180  0.019080 =
           0.028550 -0.000300  0.009420  0.000170
C11A   1   0.161010  0.518453  0.193830 11.000000  0.041860  0.038230 =
           0.035310  0.004430  0.015850  0.012390
AFIX 43
H11A   2   0.185840  0.518276  0.146531 11.000000 -1.200000
AFIX 0
C12A   1   0.185906  0.473572  0.276853 11.000000  0.051840  0.046110 =
           0.040850  0.010960  0.015000  0.027270
AFIX 43
H12A   2   0.228201  0.444240  0.286843 11.000000 -1.200000
AFIX 0
C13A   1   0.149911  0.470768  0.345917 11.000000  0.054710  0.034360 =
           0.028700  0.011780  0.007030  0.009170
AFIX 43
H13A   2   0.166526  0.438678  0.402509 11.000000 -1.200000
AFIX 0
C14A   1   0.089577  0.515362  0.331045 11.000000  0.037680  0.033790 =
           0.028540  0.000440  0.009350 -0.007610
AFIX 43
H14A   2   0.064469  0.514143  0.378005 11.000000 -1.200000
AFIX 0
C15A   1   0.065112  0.561797  0.248825 11.000000  0.024610  0.028000 =
           0.031540  0.003000  0.007600 -0.001660
AFIX 43
H15A   2   0.023697  0.592739  0.240390 11.000000 -1.200000
AFIX 0
C16A   1  -0.050623  0.650262  0.072125 11.000000  0.020970  0.028750 =
           0.022820  0.003880  0.006460  0.004800
C17A   1  -0.074102  0.713274  0.120920 11.000000  0.025720  0.029800 =
           0.042820  0.001080  0.011140 -0.000250
AFIX 43
H17A   2  -0.045988  0.760921  0.142341 11.000000 -1.200000
AFIX 0
C18A   1  -0.138094  0.707890  0.139017 11.000000  0.029810  0.040640 =
           0.046080  0.000010  0.017580  0.007610
AFIX 43
H18A   2  -0.153816  0.751886  0.172057 11.000000 -1.200000
AFIX 0
C19A   1  -0.178860  0.638560  0.108965 11.000000  0.023850  0.048590 =
           0.043060  0.008930  0.014290  0.001090
AFIX 43
H19A   2  -0.222964  0.634903  0.120594 11.000000 -1.200000
AFIX 0
C20A   1  -0.155542  0.574888  0.062229 11.000000  0.028970  0.043930 =
           0.057150 -0.005590  0.013510 -0.013590
AFIX 43
H20A   2  -0.183382  0.526756  0.042287 11.000000 -1.200000
AFIX 0
C21A   1  -0.091663  0.580248  0.043879 11.000000  0.030670  0.032410 =
           0.049020 -0.008860  0.014670 -0.003860
AFIX 43
H21A   2  -0.075892  0.535650  0.011734 11.000000 -1.200000
AFIX 0
C22A   1  -0.023482  0.753708 -0.089637 11.000000  0.024370  0.030670 =
           0.029200  0.008620  0.004850  0.005020
AFIX 23
H22C   2  -0.070490  0.732435 -0.095264 11.000000 -1.200000
H22D   2  -0.015895  0.754156 -0.154363 11.000000 -1.200000
AFIX 0
C23A   1  -0.017434  0.842455 -0.050441 11.000000  0.037250  0.028310 =
           0.043650  0.009400  0.005930  0.004490
AFIX 23
H23C   2   0.028540  0.864842 -0.049358 11.000000 -1.200000
H23D   2  -0.021144  0.840994  0.016272 11.000000 -1.200000
AFIX 0
C24A   1  -0.072540  0.901914 -0.108999 11.000000  0.043410  0.035590 =
           0.046600  0.010350  0.011320  0.009420
AFIX 23
H24C   2  -0.063082  0.959236 -0.082591 11.000000 -1.200000
H24D   2  -0.068562  0.903169 -0.175591 11.000000 -1.200000
AFIX 0
C25A   1  -0.145299  0.878868 -0.110630 11.000000  0.042010  0.057470 =
           0.048700  0.008390  0.017440  0.020410
AFIX 23
H25C   2  -0.147474  0.866318 -0.044626 11.000000 -1.200000
H25D   2  -0.158428  0.827352 -0.149230 11.000000 -1.200000
AFIX 0
C26A   1  -0.196936  0.948139 -0.151907 11.000000  0.054190  0.076660 =
           0.069970  0.006680  0.018520  0.037080
AFIX 137
H26D   2  -0.186660  0.997822 -0.110825 11.000000 -1.500000
H26E   2  -0.243515  0.928493 -0.155066 11.000000 -1.500000
H26F   2  -0.193752  0.962532 -0.216306 11.000000 -1.500000
AFIX 0
Q1     1   0.090500  0.593400  0.137200 11.000000  0.050000      0.29
Q2     1   0.306700  0.367800  0.428000 11.000000  0.050000      0.28
Q3     1   0.059500  0.600600 -0.302700 11.000000  0.050000      0.28
Q4     1   0.362500  0.174000  0.245800 11.000000  0.050000      0.27
Q5     1   0.122100  0.664900 -0.144400 11.000000  0.050000      0.26
HKLF 4
END
;
