# Supplementary material for: 2-(2,6-Di­chloro­phen­yl)-1-pentyl-4,5-diphenyl-1H-imidazole
Source: Acta Crystallogr Sect E Struct Rep Online. 2013 May 11;69(Pt 6):o846–7. doi: 10.1107/S1600536813011446 (PMC3684931; doi:10.1107/S1600536813011446)
Supplement: Supplementary file 2 [file e-69-0o846-Isup2.hkl]

# 
# h,k,l, Fc-squared, Fo-squared, sigma(Fo-squared) and status flag 
# 
data_I
_shelx_title ' sg4 in P2(1)/c' 
_shelx_refln_list_code          4 
_shelx_F_calc_maximum      368.43 
_exptl_crystal_F_000      1824.00 
_reflns_d_resolution_high  0.8107 
 
loop_ 
 _symmetry_equiv_pos_as_xyz 
 'x, y, z' 
 '-x, y+1/2, -z+1/2' 
 '-x, -y, -z' 
 'x, -y-1/2, z-1/2' 
 
_cell_length_a    20.1722 
_cell_length_b    15.9469 
_cell_length_c    14.5002 
_cell_angle_alpha  90.000 
_cell_angle_beta  105.293 
_cell_angle_gamma  90.000 
 
_shelx_F_squared_multiplier     1.000 
 
loop_ 
 _refln_index_h 
 _refln_index_k 
 _refln_index_l 
 _refln_F_squared_calc 
 _refln_F_squared_meas 
 _refln_F_squared_sigma 
 _refln_observed_status 
   2   0   0    30516.61    34008.32    711.08 o 
   3   0   0       77.06      133.56     20.22 o 
   4   0   0    47571.79    54692.04   1328.06 o 
   5   0   0      450.64      450.72     46.82 o 
   6   0   0    20348.01    21749.83    603.11 o 
   7   0   0     3891.49     3915.97    162.22 o 
   8   0   0    13047.42    13554.37    323.30 o 
   9   0   0     1388.70     1476.63    120.04 o 
  10   0   0     1495.19     1508.78    118.63 o 
  11   0   0     1262.86     1318.44    120.00 o 
  12   0   0     9675.06     9735.61    338.89 o 
  13   0   0     1262.54     1257.30    147.46 o 
  14   0   0     2349.39     2293.60    172.98 o 
  15   0   0      411.53      421.82    118.00 o 
  16   0   0      743.24      744.60    110.44 o 
  17   0   0       41.87       29.39     75.80 o 
  18   0   0     3606.46     4117.41    394.87 o 
  19   0   0      361.67      268.09    126.13 o 
  20   0   0       47.83      101.71    219.28 o 
  21   0   0      100.94       24.12     97.52 o 
  22   0   0       47.89      215.81    156.13 o 
  23   0   0      174.00      241.84    184.09 o 
   1   1   0      263.27      140.26     31.38 o 
   2   1   0    43632.03    44955.42    366.68 o 
   3   1   0       86.23      104.57     13.49 o 
   4   1   0     7077.88     6360.64    927.34 o 
   5   1   0      143.84      124.52     26.10 o 
   6   1   0     9439.38     7717.62   1110.89 o 
   7   1   0       86.72       93.13     21.43 o 
   8   1   0     8560.96     9517.44    266.75 o 
   9   1   0       23.71       40.05     22.47 o 
  10   1   0     5870.91     5993.06    170.13 o 
  11   1   0       23.62       34.81     27.63 o 
  12   1   0    13508.44    14178.10    292.49 o 
  13   1   0        8.91       32.23     30.89 o 
  14   1   0     3611.09     3442.36    152.23 o 
  15   1   0      422.45      472.42     81.25 o 
  16   1   0      165.41      222.26     50.23 o 
  17   1   0        2.15       30.61     38.91 o 
  18   1   0     1485.56     1362.02    139.45 o 
  19   1   0      567.28      714.33    139.55 o 
  20   1   0      950.36     1144.54    149.66 o 
  21   1   0       45.86       98.45     85.50 o 
  22   1   0      214.99      311.52    142.66 o 
  23   1   0        1.66      111.39    123.15 o 
   0   2   0    24108.48    25551.97    550.43 o 
   1   2   0      606.44      538.79     79.09 o 
   2   2   0        2.15       21.85      9.64 o 
   3   2   0      316.37      307.48     25.62 o 
   4   2   0    16456.13    17888.68    209.21 o 
   5   2   0     1327.00     1296.04     62.55 o 
   6   2   0     4797.90     4844.65    135.29 o 
   7   2   0     2563.13     2317.84    136.31 o 
   8   2   0      907.64      924.57     94.49 o 
   9   2   0        0.59      -10.00     20.89 o 
  10   2   0     8012.35     6278.67   1452.18 o 
  11   2   0       70.04       56.71     37.80 o 
  12   2   0     8284.01     7391.37    760.06 o 
  13   2   0        6.32       34.47     31.30 o 
  14   2   0      141.00      105.86     39.72 o 
  15   2   0      445.74      433.55     84.34 o 
  16   2   0     1488.30     1410.41    162.77 o 
  17   2   0        0.02       14.20     41.52 o 
  18   2   0     1484.17     1533.75    139.98 o 
  19   2   0      127.73      151.25     69.35 o 
  20   2   0      319.48      352.61    231.91 o 
  21   2   0      172.89      197.73    139.38 o 
  22   2   0       82.90      121.21    120.55 o 
  23   2   0        0.63      -62.29    104.55 o 
   1   3   0      490.82      296.39     99.75 o 
   2   3   0    22490.82    23881.78    360.25 o 
   3   3   0      137.14      110.76     20.78 o 
   4   3   0   115385.78   119826.73   1525.46 o 
   5   3   0        3.98        7.62     18.40 o 
   6   3   0      137.47      158.84     27.79 o 
   7   3   0     1257.59     1333.83     73.11 o 
   8   3   0      749.79      776.93     60.36 o 
   9   3   0       18.44       40.96     24.76 o 
  10   3   0     3746.86     3734.67    144.11 o 
  11   3   0      142.29      209.09     40.28 o 
  12   3   0       51.94       28.99     32.31 o 
  13   3   0      422.96      484.58     61.30 o 
  14   3   0      541.02      546.17     76.48 o 
  15   3   0      263.71      223.54     47.55 o 
  16   3   0      184.27      189.38     48.49 o 
  17   3   0       25.97       17.54     47.09 o 
  18   3   0       20.51       45.16     52.17 o 
  19   3   0       30.23        2.46     90.12 o 
  20   3   0      145.73      315.53    149.04 o 
  21   3   0        3.06      -32.49    157.02 o 
  22   3   0       59.03      264.97    135.87 o 
  23   3   0       86.42      116.49    121.54 o 
   0   4   0     2236.77     2182.06    102.27 o 
   1   4   0       25.21       22.39     15.43 o 
   2   4   0    37947.36    40553.90   1006.75 o 
   3   4   0      841.00      836.70     44.49 o 
   4   4   0     7021.26     6957.00    136.38 o 
   5   4   0       64.25       71.76     22.10 o 
   6   4   0     3824.63     3903.82    122.44 o 
   7   4   0       33.73       28.67     24.39 o 
   8   4   0      151.42      189.50     35.35 o 
   9   4   0        4.10       16.69     24.40 o 
  10   4   0     3168.38     3226.12    138.79 o 
  11   4   0      143.04      149.40     39.61 o 
  12   4   0     3276.58     3087.26    144.44 o 
  13   4   0      125.00      106.44     39.67 o 
  14   4   0      962.83      944.79     87.01 o 
  15   4   0      317.25      324.95     60.70 o 
  16   4   0      661.65      804.19     92.80 o 
  17   4   0      470.69      481.78     97.20 o 
  18   4   0      213.82      281.12     95.83 o 
  19   4   0      185.46      271.69     99.62 o 
  20   4   0      103.99       -2.25    106.66 o 
  21   4   0       36.25       84.69    102.64 o 
  22   4   0      718.76      689.43    259.89 o 
  23   4   0      143.10      130.89    123.11 o 
   1   5   0        3.60        3.44     17.36 o 
   2   5   0     8830.46     7797.15    809.87 o 
   3   5   0     1621.00     1620.64     67.22 o 
   4   5   0      127.60      127.83     24.31 o 
   5   5   0      125.61      162.19     30.83 o 
   6   5   0      904.25      888.45     59.53 o 
   7   5   0      923.79     1011.85     69.76 o 
   8   5   0      423.40      494.89     52.38 o 
   9   5   0      834.42      823.31     69.64 o 
  10   5   0     2357.16     2565.17    125.95 o 
  11   5   0      554.87      604.21     65.64 o 
  12   5   0      582.33      622.55     72.62 o 
  13   5   0        0.73       14.38     36.04 o 
  14   5   0      104.78       40.39     42.13 o 
  15   5   0        0.00       -6.27     42.98 o 
  16   5   0     2928.90     2945.35    181.07 o 
  17   5   0       11.99       28.57     66.07 o 
  18   5   0        3.74       -1.00     69.33 o 
  19   5   0      180.66      199.78     90.89 o 
  20   5   0        5.91       93.07    106.42 o 
  21   5   0       54.24       86.29    137.38 o 
  22   5   0       72.64      -30.68    166.04 o 
  23   5   0      172.99      217.53    150.86 o 
   0   6   0       21.59       24.80     28.95 o 
   1   6   0      276.24      269.24     34.60 o 
   2   6   0     6255.25     3675.29   1077.26 o 
   3   6   0      513.94      477.81     42.76 o 
   4   6   0       60.57       74.91     25.23 o 
   5   6   0      842.98      791.45     58.14 o 
   6   6   0     1879.91     2170.82     93.11 o 
   7   6   0        0.37       21.73     27.72 o 
   8   6   0     1678.19     1708.55     95.53 o 
   9   6   0        9.44       12.86     32.95 o 
  10   6   0     7100.70     7116.26    213.36 o 
  11   6   0       62.03      121.70     41.92 o 
  12   6   0        5.48       24.51     39.84 o 
  13   6   0      222.64      238.90     67.41 o 
  14   6   0       60.58       32.01     49.49 o 
  15   6   0      241.52      182.82     76.29 o 
  16   6   0      120.52       78.02     79.63 o 
  17   6   0       38.09       -6.99     80.21 o 
  18   6   0        0.37       20.70     74.30 o 
  19   6   0      672.71      585.39    136.06 o 
  20   6   0     1105.83      832.24    183.39 o 
  21   6   0       30.97      203.04    104.65 o 
  22   6   0      792.13      536.78    328.47 o 
   1   7   0       72.32       72.03     26.04 o 
   2   7   0     2466.13     2484.83    103.32 o 
   3   7   0        0.24       13.93     21.51 o 
   4   7   0        7.77       10.83     23.64 o 
   5   7   0      557.17      567.93     47.91 o 
   6   7   0      285.41      349.78     41.51 o 
   7   7   0       71.61      102.35     30.98 o 
   8   7   0    14907.33    15011.15    276.63 o 
   9   7   0        1.36       19.47     38.88 o 
  10   7   0      755.78      773.63     88.78 o 
  11   7   0      895.11      965.41    100.73 o 
  12   7   0     2898.73     3262.79    186.67 o 
  13   7   0      147.17      177.94     65.08 o 
  14   7   0       64.90       90.26     57.95 o 
  15   7   0      544.04      527.56    102.02 o 
  16   7   0     2177.32     2221.48    237.21 o 
  17   7   0        7.21      148.99     93.39 o 
  18   7   0      131.75      115.48     91.54 o 
  19   7   0       11.59        8.21     84.61 o 
  20   7   0     1799.24     1759.24    287.86 o 
  21   7   0      168.01       73.60    118.91 o 
  22   7   0     1004.30     1345.18    268.91 o 
   0   8   0     3164.76     3359.86    311.66 o 
   1   8   0        0.29       30.90     26.67 o 
   2   8   0     4865.26     4900.20    154.24 o 
   3   8   0      244.79      216.15     48.12 o 
   4   8   0      883.51     1054.34     69.12 o 
   5   8   0       56.08      101.42     31.04 o 
   6   8   0     4354.14     4454.71    132.64 o 
   7   8   0      234.83      216.41     55.57 o 
   8   8   0      359.53      285.65     57.10 o 
   9   8   0       13.46       33.90     42.55 o 
  10   8   0     8109.98     7880.93    279.78 o 
  11   8   0        1.56       48.34     49.24 o 
  12   8   0      876.85      750.25     99.11 o 
  13   8   0       16.17       26.21     60.89 o 
  14   8   0     1634.84     1842.53    177.29 o 
  15   8   0      443.59      561.47    105.45 o 
  16   8   0       18.55       42.72     88.18 o 
  17   8   0        0.65      131.17    101.33 o 
  18   8   0      233.83      314.05    150.59 o 
  19   8   0      200.44      291.45    118.82 o 
  20   8   0     1619.95     1692.97    227.00 o 
  21   8   0        4.30       42.30    108.97 o 
   1   9   0       39.88       29.69     30.43 o 
   2   9   0     3855.61     3729.29    142.94 o 
   3   9   0      170.19      136.89     37.80 o 
   4   9   0     1036.76     1034.54     78.07 o 
   5   9   0      186.82      133.61     48.28 o 
   6   9   0     9345.89     9284.95    285.26 o 
   7   9   0       30.62       55.61     49.07 o 
   8   9   0      246.34      297.40     66.56 o 
   9   9   0       59.81      122.33     52.98 o 
  10   9   0     1990.63     2098.47    155.13 o 
  11   9   0       83.76      114.38     60.00 o 
  12   9   0     1007.08     1085.83    139.04 o 
  13   9   0        8.76       26.77     65.52 o 
  14   9   0      248.94      348.42    101.84 o 
  15   9   0      866.46      774.69    152.95 o 
  16   9   0      116.46      228.32    117.50 o 
  17   9   0       73.50       26.93     79.76 o 
  18   9   0     2840.58     2995.43    297.71 o 
  19   9   0      133.98      185.27    110.65 o 
  20   9   0       41.44      128.72     98.78 o 
  21   9   0       30.10       44.29    126.53 o 
   0  10   0     9274.05     9333.35    434.98 o 
   1  10   0      124.88      100.75     41.45 o 
   2  10   0       18.55       16.60     31.06 o 
   3  10   0      458.98      430.19     55.46 o 
   4  10   0      848.37     1087.78    109.10 o 
   5  10   0      295.56      339.92     78.43 o 
   6  10   0     2802.81     2759.50    169.48 o 
   7  10   0       87.92      118.43     56.73 o 
   8  10   0      397.81      503.99     82.88 o 
   9  10   0       53.74       68.52     52.13 o 
  10  10   0      383.08      384.06     81.64 o 
  11  10   0      388.98      381.50    100.00 o 
  12  10   0     8105.45     8191.26    381.78 o 
  13  10   0     1704.61     1735.88    177.47 o 
  14  10   0       55.66      -21.78     74.63 o 
  15  10   0       93.46      205.82    113.10 o 
  16  10   0      569.52      600.71    134.20 o 
  17  10   0       63.71        6.47     96.05 o 
  18  10   0      257.94      393.18    117.30 o 
  19  10   0       21.74      342.08    443.49 o 
  20  10   0      175.64      176.30    112.55 o 
   1  11   0      452.90      503.61     63.03 o 
   2  11   0     2669.21     2557.48    158.70 o 
   3  11   0       75.79       48.85     49.79 o 
   4  11   0     1073.22      632.60    198.79 o 
   5  11   0      116.91      123.79     58.01 o 
   6  11   0     3247.40     3147.59    216.46 o 
   7  11   0        5.33       54.87     57.38 o 
   8  11   0     1031.19     1111.59    125.76 o 
   9  11   0      108.65      151.71     69.64 o 
  10  11   0     4977.01     5408.05    315.00 o 
  11  11   0      255.76      198.09     93.64 o 
  12  11   0       59.61       25.88     66.35 o 
  13  11   0      742.97      872.37    147.61 o 
  14  11   0      147.38      101.77    104.49 o 
  15  11   0       15.45       15.88     90.59 o 
  16  11   0      321.71      340.29    123.79 o 
  17  11   0      843.82      908.56    169.38 o 
  18  11   0      798.93     1165.13    199.16 o 
  19  11   0      214.26      308.81    122.92 o 
   0  12   0      377.56      438.90    123.61 o 
   1  12   0        7.29       33.08     47.07 o 
   2  12   0     1118.76     1134.02    114.97 o 
   3  12   0       14.07       31.68     47.98 o 
   4  12   0     1789.22     1625.60    141.08 o 
   5  12   0       84.24       57.98     54.82 o 
   6  12   0        0.07       52.00     52.95 o 
   7  12   0      246.53      292.18     80.88 o 
   8  12   0      373.67      316.65    101.91 o 
   9  12   0       38.52      -54.41     62.76 o 
  10  12   0      839.68      791.70    140.23 o 
  11  12   0       81.72      -14.43     75.83 o 
  12  12   0     2032.62     1760.26    198.83 o 
  13  12   0      246.82      271.65    101.04 o 
  14  12   0      939.57      805.81    176.87 o 
  15  12   0       10.29      187.41    180.72 o 
  16  12   0      183.51      198.75    102.38 o 
  17  12   0       99.74      102.62    119.74 o 
  18  12   0      206.66       21.86    111.70 o 
  19  12   0       35.93      -73.56    108.89 o 
   1  13   0       46.24      108.33     65.61 o 
   2  13   0      478.07      503.65     86.78 o 
   3  13   0      387.58      324.59     71.01 o 
   4  13   0      106.82      177.05     62.68 o 
   5  13   0       51.62       31.46     58.38 o 
   6  13   0     1759.03     1759.55    151.68 o 
   7  13   0       44.64       80.92     85.97 o 
   8  13   0        0.21      -15.05     70.46 o 
   9  13   0       13.07      -35.93     78.53 o 
  10  13   0     1357.15     1180.69    167.31 o 
  11  13   0        9.30       15.22     92.00 o 
  12  13   0       99.12       64.61     86.15 o 
  13  13   0       83.08       90.48     85.19 o 
  14  13   0       29.06       54.62    100.69 o 
  15  13   0       23.83       19.14     93.17 o 
  16  13   0      285.76       93.58    118.72 o 
  17  13   0       10.23       48.93    101.89 o 
  18  13   0      886.37     1019.23    209.37 o 
   0  14   0      547.17      680.73    169.77 o 
   1  14   0       46.45       36.08     60.73 o 
   2  14   0      364.78      218.69     83.71 o 
   3  14   0       30.12       60.57     68.51 o 
   4  14   0     1237.36     1226.22    132.00 o 
   5  14   0      182.64      213.78     71.19 o 
   6  14   0       14.00      -55.89     59.25 o 
   7  14   0       36.44       54.79     89.82 o 
   8  14   0      717.61      890.41    150.38 o 
   9  14   0      193.82      180.88     98.98 o 
  10  14   0      583.41      580.79    135.73 o 
  11  14   0       25.89      123.37     93.94 o 
  12  14   0      257.08      429.01    119.98 o 
  13  14   0       28.65      -44.64    104.77 o 
  14  14   0     1397.88     1433.48    248.12 o 
  15  14   0       94.35      379.49    356.17 o 
  16  14   0      589.30      534.73    159.13 o 
   1  15   0      274.33      244.43     96.95 o 
   2  15   0     3717.18     3284.06    258.14 o 
   3  15   0      139.23      129.08     79.66 o 
   4  15   0      652.78      515.34    110.60 o 
   5  15   0      104.92      172.57    104.22 o 
   6  15   0      848.41      477.89    271.81 o 
   7  15   0       30.26       44.32     83.35 o 
   8  15   0      546.71      507.44    121.21 o 
   9  15   0      118.71      106.54     89.04 o 
  10  15   0      197.25      137.35    126.60 o 
  11  15   0       24.49      127.52     90.85 o 
  12  15   0      156.76      133.02     92.32 o 
  13  15   0        0.00       37.68     94.53 o 
  14  15   0      127.80      301.07    134.29 o 
  15  15   0      155.26      201.08    122.86 o 
   0  16   0      137.00       55.15    107.11 o 
   1  16   0       50.90       29.61     77.41 o 
   2  16   0     1180.52     1429.29    181.62 o 
   3  16   0      374.33      435.69    141.02 o 
   4  16   0      241.60      158.21    124.04 o 
   5  16   0      354.75      557.83    282.50 o 
   6  16   0       27.67       27.42     93.98 o 
   7  16   0       30.28       52.61    115.39 o 
   8  16   0        0.39       63.98     87.53 o 
   9  16   0      142.96       69.55     80.76 o 
  10  16   0     1627.31     1647.88    282.00 o 
  11  16   0       31.17      127.12     95.08 o 
  12  16   0        1.79       24.09    101.37 o 
  13  16   0       10.28       83.38     98.11 o 
   1  17   0       41.85      -41.46     69.81 o 
   2  17   0       98.70      160.41     99.15 o 
   3  17   0      835.68      618.07    142.50 o 
   4  17   0      256.22      266.52    110.20 o 
   5  17   0        1.49      -63.71     73.58 o 
   6  17   0       26.32       -6.79    104.93 o 
   7  17   0      204.55      205.00    122.02 o 
   8  17   0     1692.08     1497.97    384.42 o 
   9  17   0        5.62      -42.59     87.08 o 
  10  17   0       19.97       -9.28    100.43 o 
  11  17   0      156.08      280.52    107.18 o 
  12  17   0        0.38        6.01    109.98 o 
   0  18   0       21.41       19.85    155.21 o 
   1  18   0       22.84       42.21    103.27 o 
   2  18   0      388.91      403.72    121.55 o 
   3  18   0       53.33      144.77     94.04 o 
   4  18   0      293.89      177.42    105.46 o 
   5  18   0      535.54      435.16    123.56 o 
   6  18   0      484.12      604.13    147.69 o 
   7  18   0      128.22      409.13    158.61 o 
   8  18   0        2.60       42.31    120.34 o 
   9  18   0       30.57       36.98    111.60 o 
   1  19   0      563.70      473.23    198.53 o 
   2  19   0      121.08      187.89    110.16 o 
   3  19   0        8.91       39.55    101.26 o 
   4  19   0      295.19      267.01    144.61 o 
   5  19   0       12.00       29.20     94.36 o 
   6  19   0      136.59       96.82    134.88 o 
 -24   1   1       10.24       53.09    110.15 o 
 -23   1   1      112.60      129.35    132.11 o 
 -22   1   1        0.42       49.38     70.65 o 
 -21   1   1     1006.02     1210.91    164.04 o 
 -20   1   1      847.35     1030.21    148.82 o 
 -19   1   1     1749.55     1809.59    183.64 o 
 -18   1   1        2.88      -28.09     58.75 o 
 -17   1   1      893.68      879.16    102.76 o 
 -16   1   1      439.01      370.37     57.68 o 
 -15   1   1      273.15      313.52     54.33 o 
 -14   1   1      147.79      150.24     41.07 o 
 -13   1   1     1259.22     1401.49     93.92 o 
 -12   1   1       37.77       72.29     30.84 o 
 -11   1   1      845.39      955.32     71.59 o 
 -10   1   1       28.14        6.15     24.15 o 
  -9   1   1     9414.72     9155.70    196.97 o 
  -8   1   1     2185.65     2103.29     89.16 o 
  -7   1   1     1651.14     1546.54     70.15 o 
  -6   1   1     4998.34     5086.42    216.53 o 
  -5   1   1    10944.38    10632.97    387.00 o 
  -4   1   1     1228.30     1211.27    115.01 o 
  -3   1   1     1360.27     1238.87    132.13 o 
  -2   1   1    10184.27    10843.50    166.47 o 
  -1   1   1      704.76      608.64     41.91 o 
   0   1   1     8786.27     8770.92    283.92 o 
   1   1   1      642.08      643.22     29.09 o 
   2   1   1     2502.82     2373.40     90.63 o 
   3   1   1    12223.26    12781.69    214.96 o 
   4   1   1    15588.82    16396.48    260.17 o 
   5   1   1     3918.38     3829.16    100.13 o 
   6   1   1     1132.01     1158.63     60.10 o 
   7   1   1     8931.48     8859.80    176.87 o 
   8   1   1      337.78      417.89     43.64 o 
   9   1   1    10661.87    11418.89    230.07 o 
  10   1   1      234.30      207.64     35.66 o 
  11   1   1       17.51        2.91     25.12 o 
  12   1   1     1683.20     1353.65    281.53 o 
  13   1   1     1352.94     1158.50    211.52 o 
  14   1   1      983.63      801.69    138.37 o 
  15   1   1     1131.92      981.10    129.21 o 
  16   1   1      487.01      453.65     85.84 o 
  17   1   1        0.85        2.94     43.18 o 
  18   1   1      122.13      108.91     55.69 o 
  19   1   1       50.76      215.44    112.50 o 
  20   1   1      122.53      245.98     97.88 o 
  21   1   1      746.78      855.47    268.91 o 
  22   1   1      340.43      317.64    232.82 o 
  23   1   1        7.61      -45.12    137.16 o 
 -24   2   1      180.26      185.79    141.22 o 
 -23   2   1      174.17       83.02    123.79 o 
 -22   2   1      420.73      404.91    173.26 o 
 -21   2   1      510.19      666.78    162.34 o 
 -20   2   1      135.47      121.71     74.85 o 
 -19   2   1      135.43      144.59     68.57 o 
 -18   2   1      385.10      447.20    101.50 o 
 -17   2   1      401.60      380.06     77.16 o 
 -16   2   1        6.27       -6.21     34.58 o 
 -15   2   1     1365.35     1339.35     99.99 o 
 -14   2   1     2081.68     2072.42    119.59 o 
 -13   2   1     4258.78     4175.14    162.84 o 
 -12   2   1       74.34       34.04     29.42 o 
 -11   2   1     3876.55     3506.72    335.89 o 
 -10   2   1     6212.30     5466.89    789.98 o 
  -9   2   1      622.38      642.57     89.46 o 
  -8   2   1      238.63      242.36     33.69 o 
  -7   2   1     4786.19     5059.06    133.01 o 
  -6   2   1     8107.19     8271.77    176.49 o 
  -5   2   1       41.31       76.54     19.22 o 
  -4   2   1    39105.29    40846.45    317.79 o 
  -3   2   1    11310.85    11776.76    147.72 o 
  -2   2   1     4301.87     4410.95     83.12 o 
  -1   2   1     4989.96     3139.02    796.82 o 
   0   2   1     1335.97     1324.90     44.12 o 
   1   2   1       22.85       65.56     14.78 o 
   2   2   1     8763.48     9231.70    112.27 o 
   3   2   1     6162.31     6103.54    102.61 o 
   4   2   1    15174.70    16252.25    453.36 o 
   5   2   1     1177.92     1211.37     57.59 o 
   6   2   1     8538.67     8796.44    170.27 o 
   7   2   1     2495.31     2782.17    110.44 o 
   8   2   1     1271.70     1214.51     71.51 o 
   9   2   1      916.91      931.50     67.56 o 
  10   2   1     4119.17     4489.66    153.91 o 
  11   2   1     2804.80     2829.01    127.18 o 
  12   2   1     1536.45     1664.65    102.78 o 
  13   2   1     4288.72     4171.12    171.47 o 
  14   2   1      897.33      936.92     83.33 o 
  15   2   1     6013.80     6003.86    453.33 o 
  16   2   1       40.99       47.26     50.92 o 
  17   2   1      383.25      345.89     64.96 o 
  18   2   1      226.75      135.75     51.79 o 
  19   2   1      159.15      123.66     90.25 o 
  20   2   1      206.29      260.33    118.86 o 
  21   2   1      118.14      107.40    116.89 o 
  22   2   1      166.52      106.48    166.04 o 
  23   2   1      262.37      572.12    288.76 o 
 -24   3   1       34.86       -4.58    129.41 o 
 -23   3   1        0.48       54.43    120.47 o 
 -22   3   1       37.07        9.80    124.30 o 
 -21   3   1      314.98      370.80    152.63 o 
 -20   3   1     1069.50     1200.68    182.02 o 
 -19   3   1       65.85       96.05     76.41 o 
 -18   3   1       14.40       -9.61     67.67 o 
 -17   3   1     3119.24     2729.65    177.45 o 
 -16   3   1     3183.29     2954.24    179.47 o 
 -15   3   1     1101.49     1089.35     90.80 o 
 -14   3   1      750.13      705.93     72.34 o 
 -13   3   1      273.24      230.37     44.49 o 
 -12   3   1      243.99      252.72     46.47 o 
 -11   3   1      450.53      444.87     53.17 o 
 -10   3   1     1137.50     1064.06     76.02 o 
  -9   3   1     2400.82     2180.66    101.72 o 
  -8   3   1     1045.78      928.55     65.11 o 
  -7   3   1     1891.11     2166.54     96.44 o 
  -6   3   1    13758.72    14126.26    289.12 o 
  -5   3   1      430.40      402.79     36.79 o 
  -4   3   1      609.54      566.94     44.04 o 
  -3   3   1    65764.77    69255.38    795.34 o 
  -2   3   1    13521.07    10316.73   2469.66 o 
  -1   3   1     7299.26     7453.26    127.33 o 
   0   3   1     2055.90     1864.57    318.29 o 
   1   3   1    38368.80    41604.50    815.06 o 
   2   3   1    26009.58    26625.26    418.10 o 
   3   3   1    58044.13    63150.36   1103.09 o 
   4   3   1     9412.15     9760.62    217.44 o 
   5   3   1     8873.74     9595.36    250.65 o 
   6   3   1      134.81      194.41     28.51 o 
   7   3   1      132.07      197.12     30.46 o 
   8   3   1      901.93      962.43     65.15 o 
   9   3   1     6578.49     6765.56    182.32 o 
  10   3   1     6316.48     6362.68    196.66 o 
  11   3   1        8.20       16.07     29.59 o 
  12   3   1       31.60       58.38     33.59 o 
  13   3   1     1251.41     1206.84    102.05 o 
  14   3   1     1848.55     1887.06    122.74 o 
  15   3   1       19.23       11.58     37.76 o 
  16   3   1        6.33       23.78     44.81 o 
  17   3   1      126.27      113.50     47.13 o 
  18   3   1      147.60      129.73     81.25 o 
  19   3   1        0.04       45.71     75.62 o 
  20   3   1     1393.75     1335.66    228.34 o 
  21   3   1      136.64      140.66    112.85 o 
  22   3   1      810.91      723.31    186.46 o 
  23   3   1       70.10      175.06    164.24 o 
 -23   4   1       34.47       22.51    125.76 o 
 -22   4   1     1058.33      975.75    275.23 o 
 -21   4   1      130.35       99.20    112.03 o 
 -20   4   1       24.90       45.73    127.06 o 
 -19   4   1        0.38       19.04     73.38 o 
 -18   4   1      184.11      215.57     75.98 o 
 -17   4   1        0.79       -6.28     55.66 o 
 -16   4   1      147.43      180.84     60.88 o 
 -15   4   1       13.47       -1.02     37.63 o 
 -14   4   1     6310.60     6216.40    215.94 o 
 -13   4   1     2897.09     2913.47    142.61 o 
 -12   4   1       17.27       20.47     29.57 o 
 -11   4   1     2917.01     2796.51    224.92 o 
 -10   4   1     2859.36     3030.74    348.00 o 
  -9   4   1    10204.05     9919.23   1274.94 o 
  -8   4   1      281.75      232.72     36.62 o 
  -7   4   1     1648.52     1356.95    163.11 o 
  -6   4   1      775.77      773.53     97.77 o 
  -5   4   1    43518.07    44541.82   1265.06 o 
  -4   4   1    13040.00    13154.92    198.80 o 
  -3   4   1     6901.46     5323.68   1007.42 o 
  -2   4   1    13160.95    10684.10   1605.83 o 
  -1   4   1       20.87       44.64     16.41 o 
   0   4   1     4767.65     4183.71    420.07 o 
   1   4   1     4598.40     4779.96    102.27 o 
   2   4   1       22.46       32.75     21.10 o 
   3   4   1     4802.44     4744.70    149.26 o 
   4   4   1     4453.36     4216.08    136.24 o 
   5   4   1    38726.31    43109.54   1007.05 o 
   6   4   1     5056.45     5236.62    164.52 o 
   7   4   1     5377.84     5368.03    153.68 o 
   8   4   1     9989.94    11221.38    238.47 o 
   9   4   1      521.50      709.89     63.33 o 
  10   4   1       14.78      -10.85     30.54 o 
  11   4   1        6.37       -1.28     30.62 o 
  12   4   1      695.38      693.12     73.68 o 
  13   4   1       36.03       54.13     38.00 o 
  14   4   1     4083.96     4245.64    187.89 o 
  15   4   1      405.82      405.18     71.60 o 
  16   4   1      196.45      214.19     72.90 o 
  17   4   1      202.81      324.97     85.68 o 
  18   4   1      110.37      126.10     81.15 o 
  19   4   1      277.37      303.18    102.69 o 
  20   4   1      439.91      458.92    149.50 o 
  21   4   1       78.94       70.23    105.83 o 
  22   4   1      120.44      195.51    120.75 o 
  23   4   1       29.75       58.33    111.01 o 
 -23   5   1      411.95      674.80    197.79 o 
 -22   5   1        6.09      162.94    126.13 o 
 -21   5   1        2.89     -120.13    132.65 o 
 -20   5   1      321.22      379.00    203.94 o 
 -19   5   1     3561.78     3472.45    465.63 o 
 -18   5   1      795.36      692.18    166.44 o 
 -17   5   1     2474.43     1847.95    436.90 o 
 -16   5   1      712.97      457.02    178.58 o 
 -15   5   1      165.54      136.53     47.04 o 
 -14   5   1      264.19      177.45     44.21 o 
 -13   5   1      557.45      444.05     67.52 o 
 -12   5   1      253.62      262.86     48.63 o 
 -11   5   1      585.92      509.25     65.33 o 
 -10   5   1     7589.57     6863.24    822.02 o 
  -9   5   1       56.64       52.04     29.29 o 
  -8   5   1     3317.82     2774.13    388.31 o 
  -7   5   1    31964.06    31197.64   4225.09 o 
  -6   5   1     2320.17     1992.54    348.93 o 
  -5   5   1     2461.31     2024.80    336.46 o 
  -4   5   1      293.43      243.78     52.17 o 
  -3   5   1     2037.56     2094.02     86.70 o 
  -2   5   1    10962.22    10864.13    185.00 o 
  -1   5   1     5138.58     5049.67    125.29 o 
   0   5   1     2675.76     2709.27     91.13 o 
   1   5   1     7101.69     6685.51    265.32 o 
   2   5   1    11642.33    11755.79    166.86 o 
   3   5   1     1830.92     1922.84     95.19 o 
   4   5   1       11.91       38.09     26.83 o 
   5   5   1    12131.38    12630.94    261.02 o 
   6   5   1       30.58       69.94     27.37 o 
   7   5   1    13769.34    15474.83    307.47 o 
   8   5   1      380.31      315.80     44.67 o 
   9   5   1      538.51      635.54     63.23 o 
  10   5   1      776.68      785.04     71.52 o 
  11   5   1      318.47      309.56     53.74 o 
  12   5   1      178.50      198.41     47.33 o 
  13   5   1     1042.72     1148.72    108.02 o 
  14   5   1     1673.38     1583.30    129.97 o 
  15   5   1      793.52      839.46    115.92 o 
  16   5   1      132.30      233.14     79.38 o 
  17   5   1      827.51      870.58    132.88 o 
  18   5   1       68.80       61.79     83.58 o 
  19   5   1      573.22      745.57    145.98 o 
  20   5   1      255.68      248.26    101.24 o 
  21   5   1        0.17       25.18    108.95 o 
  22   5   1       21.20        6.99    107.18 o 
 -23   6   1       30.76       91.67    146.69 o 
 -22   6   1       18.56      -35.69    128.04 o 
 -21   6   1        0.11      131.75    157.02 o 
 -20   6   1       31.70      -60.37     86.34 o 
 -19   6   1       23.10       69.50    104.06 o 
 -18   6   1      669.11      662.05    134.98 o 
 -17   6   1      831.60     1007.57    136.36 o 
 -16   6   1     1441.63     1502.71    157.27 o 
 -15   6   1      625.09      674.18    112.82 o 
 -14   6   1     1522.19     1514.38    128.50 o 
 -13   6   1     1207.43     1274.97    113.68 o 
 -12   6   1       53.95       10.64     38.25 o 
 -11   6   1      191.08      210.42     48.24 o 
 -10   6   1      829.59      968.19     84.05 o 
  -9   6   1      115.56      143.26     37.13 o 
  -8   6   1     1310.43     1422.16     90.16 o 
  -7   6   1     8918.39     8173.16    806.12 o 
  -6   6   1       34.05       71.19     35.29 o 
  -5   6   1     3803.91     3160.24    399.92 o 
  -4   6   1      309.21      232.43     35.86 o 
  -3   6   1      661.08      442.87     89.35 o 
  -2   6   1     8754.20     8656.93    213.48 o 
  -1   6   1     2929.91     2764.96    103.46 o 
   0   6   1     2150.44     2007.00     85.37 o 
   1   6   1     5141.21     3615.00    662.10 o 
   2   6   1     4171.82     4346.14    113.79 o 
   3   6   1      442.62      445.53     53.97 o 
   4   6   1     1662.65     1588.58     99.43 o 
   5   6   1      458.00      532.73     60.70 o 
   6   6   1      669.54      877.33     78.07 o 
   7   6   1     7466.06     8134.10    182.00 o 
   8   6   1      297.91      300.51     46.31 o 
   9   6   1       35.08       39.62     31.40 o 
  10   6   1      244.19      201.26     44.77 o 
  11   6   1        1.92       -7.57     41.91 o 
  12   6   1     3122.48     3064.21    170.56 o 
  13   6   1     1206.43     1277.92    121.05 o 
  14   6   1       80.30       60.45     56.39 o 
  15   6   1       20.92       22.10     58.73 o 
  16   6   1     3863.78     3789.29    246.47 o 
  17   6   1      252.70      265.65    107.60 o 
  18   6   1       35.62       34.58     74.45 o 
  19   6   1        2.04        5.94     84.18 o 
  20   6   1       31.03       83.97     92.60 o 
  21   6   1       10.11       23.30    103.96 o 
  22   6   1       27.25      152.92    129.25 o 
 -22   7   1       68.21      149.44    147.16 o 
 -21   7   1      273.31      286.96    203.94 o 
 -20   7   1       66.10       59.70    115.10 o 
 -19   7   1       86.41      139.64    121.75 o 
 -18   7   1      210.43      196.43    101.42 o 
 -17   7   1     2750.60     3099.18    282.43 o 
 -16   7   1      445.08      498.49    104.57 o 
 -15   7   1      213.81      164.48     78.01 o 
 -14   7   1       62.10       21.28     48.04 o 
 -13   7   1      549.65      542.13     86.45 o 
 -12   7   1     1450.37     1443.02    121.84 o 
 -11   7   1      207.46      182.43     54.18 o 
 -10   7   1      619.44      635.42     69.44 o 
  -9   7   1     2815.01     2661.65    130.98 o 
  -8   7   1       19.32       22.33     31.30 o 
  -7   7   1     7586.17     7748.92    301.59 o 
  -6   7   1     1381.85     1147.22    197.39 o 
  -5   7   1      403.93      371.98     59.86 o 
  -4   7   1      606.18      580.41     52.98 o 
  -3   7   1     7137.37     6204.31    726.30 o 
  -2   7   1       57.23       57.14     25.90 o 
  -1   7   1      619.31      582.26     52.25 o 
   0   7   1      485.70      501.42     47.13 o 
   1   7   1       86.55      123.10     29.03 o 
   2   7   1     2479.49     2328.38     93.48 o 
   3   7   1     9332.88     9562.24    252.13 o 
   4   7   1     5652.39     6257.92    204.07 o 
   5   7   1     1061.49     1019.07     87.92 o 
   6   7   1       47.14       28.23     35.31 o 
   7   7   1     1628.01     1739.50    118.25 o 
   8   7   1      141.61      156.59     51.44 o 
   9   7   1     4359.51     4585.52    202.47 o 
  10   7   1       15.45       38.19     39.89 o 
  11   7   1      525.60      569.51     81.37 o 
  12   7   1     2013.53     2064.70    174.60 o 
  13   7   1     1489.50     1350.07    144.38 o 
  14   7   1      590.16      540.07    105.92 o 
  15   7   1      198.58      151.53     72.38 o 
  16   7   1       89.68       76.23     67.07 o 
  17   7   1       20.85      -23.90     82.21 o 
  18   7   1      729.83      689.44    152.16 o 
  19   7   1        8.29       70.15     83.04 o 
  20   7   1        2.36       51.72     88.29 o 
  21   7   1       38.02      -34.65     91.86 o 
  22   7   1        7.19       82.76    124.36 o 
 -22   8   1       12.49        0.00    175.06 o 
 -21   8   1       70.29      111.90    112.30 o 
 -20   8   1       77.48      207.69    119.46 o 
 -19   8   1       44.41        0.41     81.93 o 
 -18   8   1      197.67      234.18    108.08 o 
 -17   8   1       14.68       35.62     87.44 o 
 -16   8   1       79.57       95.76     88.52 o 
 -15   8   1     2238.65     2502.92    247.96 o 
 -14   8   1     1170.37     1197.01    126.36 o 
 -13   8   1     2480.83     2401.37    170.78 o 
 -12   8   1       12.42       22.46     47.32 o 
 -11   8   1     3526.03     3183.17    184.03 o 
 -10   8   1        1.04       39.64     43.63 o 
  -9   8   1     1137.51     1077.64    105.15 o 
  -8   8   1      410.16      381.19     55.24 o 
  -7   8   1     1432.86     1410.61     88.96 o 
  -6   8   1      251.97      207.36     39.17 o 
  -5   8   1      566.34      484.02     67.29 o 
  -4   8   1      769.32      766.15     63.27 o 
  -3   8   1     4177.38     4331.57    146.66 o 
  -2   8   1        7.19        9.82     23.93 o 
  -1   8   1     1391.34     1272.36     79.59 o 
   0   8   1        1.76       22.26     26.35 o 
   1   8   1     3381.39     3493.10    127.91 o 
   2   8   1        4.57       20.61     35.38 o 
   3   8   1     7029.56     7179.33    161.30 o 
   4   8   1      241.78      259.07     51.51 o 
   5   8   1      263.24      232.87     54.06 o 
   6   8   1     1207.95     1182.72    103.26 o 
   7   8   1     1116.96     1082.04     99.55 o 
   8   8   1       21.89       55.87     42.49 o 
   9   8   1        0.27       24.58     45.89 o 
  10   8   1        0.02       24.74     44.83 o 
  11   8   1     2699.71     2726.41    263.88 o 
  12   8   1       42.12       75.93     64.46 o 
  13   8   1      603.19      698.86    121.53 o 
  14   8   1     1280.79     1297.35    148.55 o 
  15   8   1      312.13      291.14     95.44 o 
  16   8   1      293.10      300.33     97.59 o 
  17   8   1       27.80      -10.26     79.26 o 
  18   8   1      244.13      294.38    115.62 o 
  19   8   1        2.57       49.06     81.20 o 
  20   8   1      476.55     1218.20    898.42 o 
  21   8   1       59.78       55.09    116.19 o 
 -21   9   1      119.16      127.31    152.50 o 
 -20   9   1       54.11      469.09    830.20 o 
 -19   9   1        6.72       25.34     95.52 o 
 -18   9   1      332.12      347.60    117.61 o 
 -17   9   1        4.12       72.00     94.47 o 
 -16   9   1     1004.82      933.11    179.08 o 
 -15   9   1      178.67      297.16    114.64 o 
 -14   9   1      481.98      360.75    111.18 o 
 -13   9   1        4.25       44.61     55.22 o 
 -12   9   1        0.20       -3.50     51.94 o 
 -11   9   1       52.59       88.81     57.83 o 
 -10   9   1      205.86      249.73     67.14 o 
  -9   9   1     4653.68     4614.21    223.51 o 
  -8   9   1        0.09       92.13     69.13 o 
  -7   9   1     2412.91     2234.82    143.47 o 
  -6   9   1     1384.01     1156.76    176.52 o 
  -5   9   1     2014.64     1866.94    150.56 o 
  -4   9   1       24.10       56.08     30.18 o 
  -3   9   1     5444.32     5262.17    172.92 o 
  -2   9   1      371.20      317.74     48.42 o 
  -1   9   1       60.16       79.27     36.11 o 
   0   9   1       97.21       99.57     33.55 o 
   1   9   1      617.97      544.69     56.65 o 
   2   9   1     1196.14      927.86    142.97 o 
   3   9   1     3078.75     2857.42    112.85 o 
   4   9   1     1838.02     1646.32    120.64 o 
   5   9   1     2541.18     2559.96    209.68 o 
   6   9   1        2.95       27.18     39.13 o 
   7   9   1      706.65      697.42     88.02 o 
   8   9   1      573.25      534.94     83.61 o 
   9   9   1     4531.68     4405.23    213.05 o 
  10   9   1      448.62      337.62     84.25 o 
  11   9   1      145.95      127.45     72.40 o 
  12   9   1      566.19      789.19    121.62 o 
  13   9   1     2766.92     2698.49    219.84 o 
  14   9   1      731.38      653.81    121.19 o 
  15   9   1       78.22       24.15     71.37 o 
  16   9   1      580.90      433.09    134.29 o 
  17   9   1       40.76       74.28    144.70 o 
  18   9   1      164.26      141.28     97.52 o 
  19   9   1      362.59      352.39    120.54 o 
  20   9   1        7.70        7.84     92.44 o 
 -20  10   1        3.63       24.67    104.47 o 
 -19  10   1      470.75      598.34    146.25 o 
 -18  10   1      614.13      499.10    124.80 o 
 -17  10   1      771.27      910.01    172.49 o 
 -16  10   1      460.44      441.11    157.65 o 
 -15  10   1      414.81      296.96    112.32 o 
 -14  10   1     2211.96     2109.03    249.56 o 
 -13  10   1      407.30      449.40    107.37 o 
 -12  10   1       76.44      124.31     64.00 o 
 -11  10   1     1717.08     1564.62    144.39 o 
 -10  10   1       13.63      -12.36     53.37 o 
  -9  10   1      376.69      361.02     75.39 o 
  -8  10   1       39.31       73.38     53.98 o 
  -7  10   1      171.55      132.10     55.60 o 
  -6  10   1        0.22       37.91     44.90 o 
  -5  10   1       22.21       10.31     43.38 o 
  -4  10   1     3879.86     3623.94    158.02 o 
  -3  10   1     1549.82     1605.35    101.49 o 
  -2  10   1     2126.06     1946.03    112.65 o 
  -1  10   1        7.99       11.56     33.27 o 
   0  10   1       27.53       38.34     35.35 o 
   1  10   1      102.99      112.93     38.51 o 
   2  10   1     1456.72     1404.19    116.48 o 
   3  10   1      946.61      931.86     98.54 o 
   4  10   1     3314.77     3291.13    182.92 o 
   5  10   1       85.85       81.32     50.36 o 
   6  10   1        3.16      -20.94     55.09 o 
   7  10   1       78.67      121.35     54.58 o 
   8  10   1       41.29       95.00     56.14 o 
   9  10   1       32.34       33.18     64.94 o 
  10  10   1       64.92       22.71     70.45 o 
  11  10   1     1407.97     1404.29    163.80 o 
  12  10   1       61.07       59.13     66.63 o 
  13  10   1       62.46      102.83     79.15 o 
  14  10   1      122.03      165.47     80.47 o 
  15  10   1      376.44      433.69    105.83 o 
  16  10   1     1189.36     1351.24    201.17 o 
  17  10   1       71.77      114.26     92.89 o 
  18  10   1      265.65      176.65    113.75 o 
  19  10   1       22.32       41.03     98.71 o 
  20  10   1       35.13      108.97    107.86 o 
 -20  11   1      122.83      136.72    146.74 o 
 -19  11   1      214.69      232.44    114.06 o 
 -18  11   1       36.46       78.30     91.64 o 
 -17  11   1      445.47      343.71    128.79 o 
 -16  11   1     1632.99     1900.36    257.24 o 
 -15  11   1        3.84       44.03     92.10 o 
 -14  11   1       91.58      154.48    120.45 o 
 -13  11   1     1415.72     1364.22    170.89 o 
 -12  11   1     3547.05     3673.84    264.55 o 
 -11  11   1        0.87      -15.01     62.13 o 
 -10  11   1      443.56      457.72     93.13 o 
  -9  11   1       23.09       42.35     62.59 o 
  -8  11   1      547.03      549.85     91.21 o 
  -7  11   1       86.48      111.06     58.25 o 
  -6  11   1       47.30      102.51     54.08 o 
  -5  11   1      815.07      595.73    212.78 o 
  -4  11   1      106.65      120.76     54.97 o 
  -3  11   1     2001.40     1829.03    138.84 o 
  -2  11   1       86.08       45.08     35.92 o 
  -1  11   1       12.18      -17.51     34.86 o 
   0  11   1     3040.48     2936.72    140.63 o 
   1  11   1      970.25     1031.28    101.98 o 
   2  11   1     1336.82     1263.50    116.41 o 
   3  11   1     1839.79     1289.26    354.27 o 
   4  11   1       94.54      142.22     57.67 o 
   5  11   1      912.73      919.37    105.19 o 
   6  11   1       68.55      148.13     62.87 o 
   7  11   1      563.88      685.36    117.71 o 
   8  11   1      134.70      287.54     87.41 o 
   9  11   1        5.47       45.92     65.03 o 
  10  11   1      266.77      256.31     89.26 o 
  11  11   1        3.01      -26.63     66.42 o 
  12  11   1     2211.60     2060.11    208.06 o 
  13  11   1       55.38       77.21     75.92 o 
  14  11   1      541.78      730.53    136.06 o 
  15  11   1     1144.20     1225.58    164.24 o 
  16  11   1      725.57      872.25    187.04 o 
  17  11   1      641.28      630.27    158.94 o 
  18  11   1       43.00      160.12    103.52 o 
  19  11   1        0.20      -32.91     94.24 o 
 -19  12   1      139.91      246.59    131.36 o 
 -18  12   1       53.34      100.60    108.18 o 
 -17  12   1        0.26      125.44    109.26 o 
 -16  12   1      159.86      128.37    108.40 o 
 -15  12   1     1430.53     1591.09    230.98 o 
 -14  12   1      530.26      637.00    156.75 o 
 -13  12   1     1022.51     1158.25    193.95 o 
 -12  12   1     1107.93     1329.30    176.24 o 
 -11  12   1     1252.58     1503.80    182.35 o 
 -10  12   1       69.11      105.09     79.92 o 
  -9  12   1     1503.59     1437.27    150.16 o 
  -8  12   1       28.13       31.00     57.01 o 
  -7  12   1      214.97      282.82     72.70 o 
  -6  12   1       22.42       -7.74     53.13 o 
  -5  12   1       20.05       34.14     55.32 o 
  -4  12   1     3376.50     3378.77    197.69 o 
  -3  12   1      483.97      495.76     81.54 o 
  -2  12   1        4.44       67.90     50.75 o 
  -1  12   1     7916.13     7755.29    281.55 o 
   0  12   1      151.49      137.77     58.62 o 
   1  12   1     7157.93     6749.55    266.93 o 
   2  12   1     2736.72     2651.80    193.30 o 
   3  12   1     1327.10     1231.69    122.05 o 
   4  12   1     1343.22     1366.97    130.76 o 
   5  12   1        0.92       24.02     54.57 o 
   6  12   1      687.35      770.62    125.75 o 
   7  12   1      149.50      250.06     93.97 o 
   8  12   1     1975.83     1869.95    191.57 o 
   9  12   1      147.93      120.25     82.36 o 
  10  12   1     1910.56     1922.63    200.93 o 
  11  12   1       12.55       81.02    102.90 o 
  12  12   1       17.45      -33.00     71.71 o 
  13  12   1     1774.80     1826.61    205.27 o 
  14  12   1      248.90      331.97    108.76 o 
  15  12   1     1145.14     1329.59    209.79 o 
  16  12   1     1530.67     1672.76    227.61 o 
  17  12   1       46.14        0.77    104.30 o 
  18  12   1        0.18        9.41    105.98 o 
 -18  13   1      296.28      150.78    110.89 o 
 -17  13   1       18.31      -77.25     86.99 o 
 -16  13   1      246.55      225.40    139.94 o 
 -15  13   1      322.86      199.96    121.44 o 
 -14  13   1       20.93      -48.10     84.12 o 
 -13  13   1     1114.29     1363.20    210.91 o 
 -12  13   1      386.54      494.51    118.53 o 
 -11  13   1        0.60       -8.33     73.43 o 
 -10  13   1        4.54       -8.32     85.21 o 
  -9  13   1     1845.64     2111.52    205.08 o 
  -8  13   1     2450.41     2702.19    219.55 o 
  -7  13   1      947.42      951.96    118.43 o 
  -6  13   1      354.84      309.97     77.20 o 
  -5  13   1      177.44      185.40     70.68 o 
  -4  13   1       32.24        9.68     63.76 o 
  -3  13   1     1132.36     1087.95    120.24 o 
  -2  13   1     1178.26     1245.80    151.90 o 
  -1  13   1      139.02      155.81     69.01 o 
   0  13   1      250.74      210.51     69.50 o 
   1  13   1       66.31       62.34     51.97 o 
   2  13   1     1389.43     1210.34    122.79 o 
   3  13   1      908.85      856.29    105.45 o 
   4  13   1       78.83      -10.50     55.21 o 
   5  13   1      390.70      431.59     98.50 o 
   6  13   1       26.49      -25.40     74.80 o 
   7  13   1        2.60      -11.28     68.50 o 
   8  13   1       30.57       13.71     82.98 o 
   9  13   1      488.48      483.11    126.26 o 
  10  13   1       38.08       -6.98     82.97 o 
  11  13   1      734.97      697.54    147.44 o 
  12  13   1      261.90      275.26    101.34 o 
  13  13   1      159.76      182.01     94.10 o 
  14  13   1      344.33      479.32    118.65 o 
  15  13   1      752.98      984.29    194.75 o 
  16  13   1      341.23      400.69    149.58 o 
  17  13   1      240.08      246.34    138.49 o 
 -17  14   1      226.55      293.44    138.94 o 
 -16  14   1      717.34      675.28    165.10 o 
 -15  14   1      693.93      575.05    156.59 o 
 -14  14   1      182.11      143.66    104.77 o 
 -13  14   1       23.98       69.58    101.25 o 
 -12  14   1        9.28       36.24     98.73 o 
 -11  14   1      188.59      155.41     89.13 o 
 -10  14   1      114.52      129.03     97.16 o 
  -9  14   1      939.65      987.94    155.26 o 
  -8  14   1       11.81      -15.54     85.89 o 
  -7  14   1     1101.05     1064.39    140.01 o 
  -6  14   1      800.82      734.14    109.05 o 
  -5  14   1        0.60       41.72     56.25 o 
  -4  14   1      457.91      478.31    103.82 o 
  -3  14   1      127.12      172.06     80.21 o 
  -2  14   1        1.04       70.46     92.22 o 
  -1  14   1      462.36      459.58    105.15 o 
   0  14   1       40.86       89.89     69.70 o 
   1  14   1      563.08      558.68    111.18 o 
   2  14   1      138.27      107.13     69.52 o 
   3  14   1        1.43       20.06     58.31 o 
   4  14   1      274.05      292.83     87.30 o 
   5  14   1       41.41       54.55     67.79 o 
   6  14   1      265.78      343.53    112.40 o 
   7  14   1      767.06      950.33    150.74 o 
   8  14   1       24.34       55.45     87.80 o 
   9  14   1      310.51      277.12    109.89 o 
  10  14   1      361.46      250.47    100.04 o 
  11  14   1       77.46       67.81     92.35 o 
  12  14   1        0.66      -24.05     83.21 o 
  13  14   1        0.38      -57.60     73.87 o 
  14  14   1        1.86       -6.72    102.83 o 
  15  14   1       36.92      147.91    132.95 o 
  16  14   1        4.11      -38.18    111.81 o 
 -15  15   1       19.98      210.25    123.21 o 
 -14  15   1      357.49      287.03    126.86 o 
 -13  15   1       17.91       17.27    101.69 o 
 -12  15   1      145.84      148.29    130.95 o 
 -11  15   1     1761.52     1898.99    246.58 o 
 -10  15   1      257.70      185.23     92.36 o 
  -9  15   1        1.45       50.40     82.29 o 
  -8  15   1       34.44      135.80     95.40 o 
  -7  15   1       30.54       82.20     74.80 o 
  -6  15   1      100.89      118.66    104.11 o 
  -5  15   1     2722.92     2936.60    299.69 o 
  -4  15   1      311.57      203.81     93.61 o 
  -3  15   1       68.14      100.33     69.39 o 
  -2  15   1      549.78      427.93    101.50 o 
  -1  15   1        5.14       25.81     76.89 o 
   0  15   1     1747.79     1656.36    185.11 o 
   1  15   1       28.95       39.08     75.51 o 
   2  15   1      328.57      391.93    110.25 o 
   3  15   1     1697.16     1552.74    213.46 o 
   4  15   1      632.95      700.05    150.51 o 
   5  15   1     3384.08     1307.49   1065.83 o 
   6  15   1     1004.52      908.82    166.88 o 
   7  15   1      327.63      407.44    119.08 o 
   8  15   1        3.26      -25.29     73.05 o 
   9  15   1      155.30      152.83     97.11 o 
  10  15   1      169.30      107.76    102.74 o 
  11  15   1       44.05       13.83     89.57 o 
  12  15   1       75.53       98.98     91.45 o 
  13  15   1        4.71       12.04     79.89 o 
  14  15   1       48.17      -40.24    106.01 o 
  15  15   1       68.78      137.58    129.83 o 
 -14  16   1       27.45       52.11    150.96 o 
 -13  16   1      100.07      175.49    169.31 o 
 -12  16   1       44.88       73.09    101.10 o 
 -11  16   1     1418.93     1438.02    215.55 o 
 -10  16   1      131.38      146.23     98.22 o 
  -9  16   1        0.59       44.13     87.16 o 
  -8  16   1      333.93      336.49    156.13 o 
  -7  16   1       89.56       72.86     90.15 o 
  -6  16   1       96.75       81.00     99.10 o 
  -5  16   1      265.61      305.27    119.50 o 
  -4  16   1       47.64       52.35     76.65 o 
  -3  16   1      393.97      673.13    143.23 o 
  -2  16   1      541.56      480.46    120.53 o 
  -1  16   1      520.30      544.40    118.82 o 
   0  16   1       70.89       72.35     79.70 o 
   1  16   1     2644.25     2408.26    318.12 o 
   2  16   1     1050.70     1038.22    186.35 o 
   3  16   1      360.38      201.71    111.83 o 
   4  16   1      811.02      582.74    149.68 o 
   5  16   1       69.26       53.33     88.35 o 
   6  16   1      140.72      157.81    117.25 o 
   7  16   1      337.27      313.86     99.43 o 
   8  16   1      622.48      690.75    135.26 o 
   9  16   1      129.72      166.43     97.47 o 
  10  16   1      189.27      140.59    101.08 o 
  11  16   1      105.86      198.99    108.72 o 
  12  16   1      369.61      348.97    113.44 o 
  13  16   1      203.31      236.42    135.95 o 
 -12  17   1       34.68      173.19    131.51 o 
 -11  17   1      256.58      162.39    135.79 o 
 -10  17   1       15.38      -17.85     83.08 o 
  -9  17   1       28.77       95.87     97.45 o 
  -8  17   1        3.01      130.12    104.87 o 
  -7  17   1        7.32       13.60     83.10 o 
  -6  17   1      134.75      196.94    114.48 o 
  -5  17   1      129.32      124.20     94.04 o 
  -4  17   1       29.32       24.84     89.15 o 
  -3  17   1     1508.60     1535.50    190.75 o 
  -2  17   1       73.06       77.55     93.82 o 
  -1  17   1        0.01       28.33     82.77 o 
   0  17   1        6.01       45.90     87.67 o 
   1  17   1      857.12      664.42    153.82 o 
   2  17   1        6.55       92.05    157.82 o 
   3  17   1        0.37       92.55     88.14 o 
   4  17   1     1374.95     1244.17    402.47 o 
   5  17   1        0.38      -14.74     90.31 o 
   6  17   1      258.67      280.83    116.93 o 
   7  17   1       60.61      113.87    116.09 o 
   8  17   1      320.88      248.03    128.52 o 
   9  17   1       35.56       87.04    110.35 o 
  10  17   1        3.19       41.91     97.48 o 
  11  17   1      324.58      260.32    108.57 o 
  -9  18   1      107.83      105.85    110.72 o 
  -8  18   1        2.98      213.54    130.88 o 
  -7  18   1      290.24      161.65    124.40 o 
  -6  18   1       27.99      140.93    100.72 o 
  -5  18   1       52.17       23.32     91.54 o 
  -4  18   1      176.29      324.16    117.40 o 
  -3  18   1      370.71      246.74    100.86 o 
  -2  18   1      261.24      276.45    133.14 o 
  -1  18   1       27.38      -15.98     95.33 o 
   0  18   1      108.16       50.95     96.31 o 
   1  18   1      332.41      383.56    124.73 o 
   2  18   1        0.04        7.39     90.31 o 
   3  18   1       19.23       38.39     95.45 o 
   4  18   1        1.13      115.91    119.45 o 
   5  18   1       35.08       65.97    109.59 o 
   6  18   1      480.58      328.67    144.59 o 
   7  18   1       41.89      130.99    110.86 o 
   8  18   1       42.15       20.69    100.72 o 
   9  18   1      831.22      619.71    172.72 o 
  -6  19   1       33.60       70.14    104.39 o 
  -5  19   1       10.14      118.39    113.80 o 
  -4  19   1        0.05       58.15     86.96 o 
  -3  19   1       11.66       46.92    126.55 o 
  -2  19   1      148.82      257.53    159.83 o 
  -1  19   1      252.87      281.47    160.13 o 
   0  19   1       82.47       91.55     99.92 o 
   1  19   1      232.16      216.62    127.75 o 
   2  19   1        7.90       30.25    102.91 o 
   3  19   1      398.34      283.11    142.16 o 
   4  19   1       24.19       37.72     99.66 o 
   5  19   1      268.13      252.54    175.09 o 
 -24   0   2      604.49      653.05    183.56 o 
 -23   0   2      100.64       57.62    107.96 o 
 -22   0   2      286.88      370.86    154.27 o 
 -21   0   2       28.49      128.32    103.86 o 
 -20   0   2       48.15       61.41    104.55 o 
 -19   0   2       73.49      160.01    130.69 o 
 -18   0   2      326.13      226.61    191.31 o 
 -17   0   2      126.51      187.61    156.11 o 
 -16   0   2     3831.90     3540.04    329.47 o 
 -15   0   2      517.01      481.92     86.10 o 
 -14   0   2       96.27       91.68     52.23 o 
 -13   0   2      882.88      782.64     96.28 o 
 -12   0   2     1402.98     1304.22    119.71 o 
 -11   0   2      259.06      242.91     52.19 o 
 -10   0   2     9775.96     9538.07    287.79 o 
  -9   0   2     2273.40     2142.61    125.73 o 
  -8   0   2       78.50      106.89     31.62 o 
  -7   0   2       37.17       80.51     28.85 o 
  -6   0   2     6962.26     7160.52    189.10 o 
  -5   0   2      254.19      262.32     28.49 o 
  -4   0   2    15554.08    15141.37    471.93 o 
  -3   0   2     8300.50     8068.24    167.38 o 
  -2   0   2        4.39       15.22     13.47 o 
  -1   0   2      318.55      409.92     33.05 o 
   0   0   2      486.20      404.83     40.71 o 
   1   0   2     7338.27     7978.73    156.47 o 
   2   0   2    14614.92    15552.51    254.56 o 
   3   0   2       28.91       66.39     24.37 o 
   4   0   2     2778.76     2804.93    139.88 o 
   5   0   2      110.06      137.78     33.21 o 
   6   0   2      203.92      199.00     40.92 o 
   7   0   2      305.74      278.70     48.49 o 
   8   0   2     7322.48     7127.94    249.51 o 
   9   0   2        6.28        1.70     32.31 o 
  10   0   2     2233.23     2274.52    156.35 o 
  11   0   2       38.29       26.71     39.10 o 
  12   0   2     1202.29     1034.90    167.42 o 
  13   0   2     2669.59     1736.33    697.61 o 
  14   0   2     2941.41     1716.54    934.54 o 
  15   0   2      164.77       76.13     66.20 o 
  16   0   2     2468.43     1176.67    681.91 o 
  17   0   2      452.63      281.34    155.74 o 
  18   0   2      653.43      422.78    207.06 o 
  19   0   2      739.28      685.57    147.49 o 
  20   0   2      256.99      205.75    169.65 o 
  21   0   2      612.60      373.59    212.96 o 
 -24   1   2      246.96      400.21    126.34 o 
 -23   1   2      289.27      285.52     98.58 o 
 -22   1   2       20.71       -5.28     81.11 o 
 -21   1   2       37.51       98.18     75.79 o 
 -20   1   2      233.11      252.86     95.08 o 
 -19   1   2      273.46      293.07     82.36 o 
 -18   1   2      501.68      595.17    109.05 o 
 -17   1   2       27.36       60.73     59.90 o 
 -16   1   2      876.62      873.27     97.89 o 
 -15   1   2       79.67       78.20     33.96 o 
 -14   1   2      240.58      200.89     42.73 o 
 -13   1   2      500.42      456.38     57.36 o 
 -12   1   2        7.82       27.17     28.10 o 
 -11   1   2     4336.03     4399.33    147.53 o 
 -10   1   2     1374.15     1304.22     75.85 o 
  -9   1   2      127.77      179.39     29.37 o 
  -8   1   2       41.43       19.85     17.33 o 
  -7   1   2      345.14      348.53     31.79 o 
  -6   1   2     3619.95     3506.89    136.94 o 
  -5   1   2     9640.66    10103.64    339.00 o 
  -4   1   2     4020.10     4021.01    102.28 o 
  -3   1   2     3002.17     3167.90     83.42 o 
  -2   1   2      458.21      577.40     27.45 o 
  -1   1   2     1263.00     1074.60    136.85 o 
   0   1   2      268.19      345.66     21.93 o 
   1   1   2       54.87       52.11     10.93 o 
   2   1   2     3596.18     3222.62    442.38 o 
   3   1   2     4954.48     4319.42    641.36 o 
   4   1   2     4062.69     3333.96    535.10 o 
   5   1   2     6650.24     6002.28    742.95 o 
   6   1   2        0.01        0.88     18.17 o 
   7   1   2      220.41      298.23     37.77 o 
   8   1   2     1406.65     1137.75     69.26 o 
   9   1   2     5852.79     5814.20    167.33 o 
  10   1   2      505.23      447.46     51.32 o 
  11   1   2      570.28      556.68     58.42 o 
  12   1   2        6.55       36.93     32.15 o 
  13   1   2      907.40      964.39     83.68 o 
  14   1   2      891.79      863.97     82.66 o 
  15   1   2       11.59       27.71     42.83 o 
  16   1   2     2535.59     2569.63    181.55 o 
  17   1   2      329.72      329.73     63.29 o 
  18   1   2       67.20      110.97     56.66 o 
  19   1   2      150.71      163.64     64.87 o 
  20   1   2      399.75      481.55    135.91 o 
  21   1   2       49.31       81.22    142.58 o 
  22   1   2        1.64      -45.12    110.09 o 
 -24   2   2      286.66      525.33    208.26 o 
 -23   2   2      211.01      346.88    120.96 o 
 -22   2   2       18.76       63.21     97.68 o 
 -21   2   2      447.95      510.07    113.48 o 
 -20   2   2       47.01       35.62     65.87 o 
 -19   2   2      112.12      108.66     65.70 o 
 -18   2   2     2646.81     2873.18    232.45 o 
 -17   2   2      585.00      611.86    101.07 o 
 -16   2   2      584.76      535.78     78.14 o 
 -15   2   2      767.45      755.14     88.45 o 
 -14   2   2       68.04       62.26     33.86 o 
 -13   2   2       27.13       90.87     48.25 o 
 -12   2   2       92.76      103.88     33.95 o 
 -11   2   2        2.13       -7.82     26.68 o 
 -10   2   2      341.87      299.35     42.61 o 
  -9   2   2     1094.78     1072.01     70.06 o 
  -8   2   2      224.93      227.16     33.38 o 
  -7   2   2     1706.37     1599.50     75.80 o 
  -6   2   2     2421.58     2371.71    135.33 o 
  -5   2   2     1889.90     1750.00     87.67 o 
  -4   2   2    16138.87    17322.22    397.57 o 
  -3   2   2    14071.21    14748.87    288.71 o 
  -2   2   2    12200.83    11704.40    288.20 o 
  -1   2   2      746.81      675.64     50.21 o 
   0   2   2     7129.94     6601.34     98.53 o 
   1   2   2    36912.98    40257.13   2477.59 o 
   2   2   2    10753.13    11600.51    401.08 o 
   3   2   2     2215.54     2093.01     61.01 o 
   4   2   2     8207.79     8099.70    138.32 o 
   5   2   2     1005.37      959.51     52.40 o 
   6   2   2      939.61      958.94     64.35 o 
   7   2   2       84.39       78.95     24.02 o 
   8   2   2     1165.53     1291.87     79.58 o 
   9   2   2     3781.19     3633.87    132.05 o 
  10   2   2      136.09      145.53     34.33 o 
  11   2   2      271.91      248.01     41.63 o 
  12   2   2      618.84      599.09     64.10 o 
  13   2   2      501.66      458.38     60.39 o 
  14   2   2      368.59      388.85     61.43 o 
  15   2   2      541.36      539.56     73.24 o 
  16   2   2      307.37      368.85     66.47 o 
  17   2   2       47.17       70.36     51.21 o 
  18   2   2       28.28      -14.87     58.39 o 
  19   2   2       10.50       12.56     58.52 o 
  20   2   2        4.37       34.39     84.93 o 
  21   2   2       94.37       95.65    131.75 o 
  22   2   2       61.99      146.19    147.99 o 
 -24   3   2      372.76      416.53    170.24 o 
 -23   3   2       39.06      101.97    114.86 o 
 -22   3   2       19.82       21.70     94.35 o 
 -21   3   2       16.02       40.47     79.78 o 
 -20   3   2      530.67      519.32    172.06 o 
 -19   3   2       18.39       38.70     70.65 o 
 -18   3   2      715.64      808.34    121.80 o 
 -17   3   2      615.15      585.26    106.77 o 
 -16   3   2     1251.65     1176.90    178.47 o 
 -15   3   2       37.47       89.46     46.99 o 
 -14   3   2     1431.39     1163.32    245.32 o 
 -13   3   2       74.66      140.81     48.83 o 
 -12   3   2      135.10      117.87     36.13 o 
 -11   3   2      167.74      212.72     39.40 o 
 -10   3   2      466.65      445.33     47.95 o 
  -9   3   2     1028.01      961.40     66.33 o 
  -8   3   2     2999.72     2835.09    132.10 o 
  -7   3   2      193.74      254.81     31.76 o 
  -6   3   2    27429.06    29300.60    321.78 o 
  -5   3   2      910.42      922.25     59.76 o 
  -4   3   2    17862.64    19279.08    462.41 o 
  -3   3   2     3162.74     2621.56    314.34 o 
  -2   3   2      100.53      116.06     21.84 o 
  -1   3   2    12108.02    10501.63    947.01 o 
   0   3   2      828.87      848.74     40.96 o 
   1   3   2      383.64      366.52     26.11 o 
   2   3   2    10390.83    10886.44    403.83 o 
   3   3   2      638.99      650.45     49.07 o 
   4   3   2    34271.24    36905.18    459.15 o 
   5   3   2       57.65       97.29     21.58 o 
   6   3   2     1680.62     1625.51     74.10 o 
   7   3   2       40.92       61.41     21.35 o 
   8   3   2     1737.84     1809.60     90.70 o 
   9   3   2     2399.25     2580.94    115.32 o 
  10   3   2      499.56      538.73     56.36 o 
  11   3   2     3202.53     3418.40    145.29 o 
  12   3   2      253.03      293.13     49.21 o 
  13   3   2      314.34      321.95     53.80 o 
  14   3   2      132.04      145.17     45.87 o 
  15   3   2     2366.88     2154.40    146.73 o 
  16   3   2     1874.87     1721.61    154.31 o 
  17   3   2       37.02       51.80     54.33 o 
  18   3   2     3374.37     3117.78    215.87 o 
  19   3   2       23.78      201.07    152.04 o 
  20   3   2       46.48      122.46     81.31 o 
  21   3   2      663.00      642.73    219.28 o 
  22   3   2      232.09      259.89    196.72 o 
 -24   4   2       83.15       36.99    121.47 o 
 -23   4   2      540.21      246.30    211.16 o 
 -22   4   2       22.92      -55.39     91.99 o 
 -21   4   2        0.48       29.49     83.50 o 
 -20   4   2      214.65      234.38    101.58 o 
 -19   4   2       22.99       14.54     80.13 o 
 -18   4   2       60.14       40.90     62.82 o 
 -17   4   2        3.64       14.11     50.22 o 
 -16   4   2     8233.01     8259.83    339.05 o 
 -15   4   2      109.72      160.79     54.68 o 
 -14   4   2     1620.97     1547.72    106.80 o 
 -13   4   2        3.80       21.49     33.28 o 
 -12   4   2       89.47      119.30     34.73 o 
 -11   4   2       32.78       61.48     30.83 o 
 -10   4   2     6821.58     6976.44    193.59 o 
  -9   4   2     4495.34     4775.97    154.82 o 
  -8   4   2      835.97      946.38     66.29 o 
  -7   4   2      432.99      484.36     45.77 o 
  -6   4   2     7186.04     7473.17    172.06 o 
  -5   4   2     6732.16     6930.06    154.21 o 
  -4   4   2    14261.04    14335.92    214.81 o 
  -3   4   2      464.01      427.79     36.16 o 
  -2   4   2     2736.60     2012.77    491.20 o 
  -1   4   2     1335.07     1123.34     75.47 o 
   0   4   2    10761.61    11485.57    175.02 o 
   1   4   2       43.09       52.40     14.70 o 
   2   4   2    21315.89    22018.39    521.78 o 
   3   4   2    10766.52    11272.04    221.44 o 
   4   4   2     7156.40     7549.65    135.00 o 
   5   4   2     3183.57     3555.20    141.21 o 
   6   4   2     2334.96     2555.68     94.05 o 
   7   4   2     1972.08     2191.43     99.07 o 
   8   4   2     2247.42     2431.04    115.01 o 
   9   4   2      416.04      455.66     52.27 o 
  10   4   2     4809.33     5031.13    168.60 o 
  11   4   2     1383.77     1485.86     98.63 o 
  12   4   2      455.54      436.70     58.90 o 
  13   4   2     1066.17     1170.93     94.69 o 
  14   4   2      439.03      435.14     86.26 o 
  15   4   2      317.61      359.15     82.84 o 
  16   4   2      180.27      188.25     67.53 o 
  17   4   2      720.57      735.66    113.38 o 
  18   4   2      657.90      661.41    106.73 o 
  19   4   2        0.03      114.57     89.44 o 
  20   4   2       80.38      171.08     89.96 o 
  21   4   2       87.19       -2.02     95.76 o 
  22   4   2       61.57       56.97    101.16 o 
 -23   5   2       40.34      117.18    183.19 o 
 -22   5   2        9.19       42.42    112.81 o 
 -21   5   2      534.58      538.80    180.58 o 
 -20   5   2       92.39      109.92     97.02 o 
 -19   5   2       10.10       47.88     92.94 o 
 -18   5   2      463.34      361.71    117.22 o 
 -17   5   2       24.10       23.42     65.59 o 
 -16   5   2      112.57      145.80     58.29 o 
 -15   5   2      103.26      130.96     55.66 o 
 -14   5   2       39.80       77.00     45.15 o 
 -13   5   2       96.68       99.14     39.92 o 
 -12   5   2     1878.07     2069.12    122.04 o 
 -11   5   2      243.43      286.68     48.72 o 
 -10   5   2     4840.12     5089.96    174.74 o 
  -9   5   2        0.12       14.75     27.88 o 
  -8   5   2      616.32      683.02     61.33 o 
  -7   5   2     1662.56     1933.21    101.83 o 
  -6   5   2     4580.10     4824.97    142.15 o 
  -5   5   2     8521.30     9320.38    192.29 o 
  -4   5   2        0.30       11.72     19.14 o 
  -3   5   2      974.48      533.67    213.57 o 
  -2   5   2     7016.06     6883.16    152.14 o 
  -1   5   2     1441.68     1117.15    217.52 o 
   0   5   2     3970.21     4201.68    119.54 o 
   1   5   2      349.97      335.19     31.18 o 
   2   5   2     4873.87     5180.33    180.84 o 
   3   5   2     5658.21     5641.29    169.76 o 
   4   5   2       57.05       67.75     28.88 o 
   5   5   2     4027.89     4163.06    144.77 o 
   6   5   2        0.05       12.61     24.41 o 
   7   5   2      879.11      960.76     66.37 o 
   8   5   2     1060.89     1266.43     98.12 o 
   9   5   2     2481.85     2738.78    124.09 o 
  10   5   2      443.96      454.69     57.80 o 
  11   5   2       12.14       -5.35     33.90 o 
  12   5   2       23.49       19.40     47.27 o 
  13   5   2     1943.79     1783.11    153.95 o 
  14   5   2      528.28      582.27     99.80 o 
  15   5   2      274.28      271.50     80.48 o 
  16   5   2     2997.62     2783.07    214.88 o 
  17   5   2      572.53      600.00    103.73 o 
  18   5   2        8.18        5.43     62.09 o 
  19   5   2      612.91      662.14    136.30 o 
  20   5   2       20.61       19.61     70.32 o 
  21   5   2       25.11       62.07     88.51 o 
  22   5   2        5.88       34.62    108.84 o 
 -23   6   2      457.96      662.62    377.20 o 
 -22   6   2      300.31      197.66    136.10 o 
 -21   6   2        7.12       -0.99     88.00 o 
 -20   6   2        0.64       48.05    116.14 o 
 -19   6   2      751.43      868.69    171.18 o 
 -18   6   2     1098.43     1362.58    228.62 o 
 -17   6   2      173.40      118.01     68.26 o 
 -16   6   2       12.48       15.44     62.29 o 
 -15   6   2     1043.29     1017.92    127.83 o 
 -14   6   2      908.32      935.95    106.35 o 
 -13   6   2     3033.61     3003.47    149.82 o 
 -12   6   2       53.54       67.98     39.38 o 
 -11   6   2     1015.92     1037.85     87.20 o 
 -10   6   2      542.67      506.74     59.55 o 
  -9   6   2     6763.84     7455.37    234.77 o 
  -8   6   2      829.99      863.86     81.10 o 
  -7   6   2     5560.03     5768.67    190.14 o 
  -6   6   2    17508.90    17568.06    348.81 o 
  -5   6   2     4230.36     4623.17    142.70 o 
  -4   6   2     2771.22     2350.60    459.16 o 
  -3   6   2      206.53      177.27     31.23 o 
  -2   6   2     5831.19     5727.41    149.68 o 
  -1   6   2      399.56      389.15     39.82 o 
   0   6   2    15630.78    15362.12    863.49 o 
   1   6   2     5265.26     5336.66    138.70 o 
   2   6   2      762.26      827.54     69.80 o 
   3   6   2     1769.55     1984.94    110.13 o 
   4   6   2    17709.37    17772.75    335.25 o 
   5   6   2     3339.56     3499.73    146.41 o 
   6   6   2      170.43      231.74     43.30 o 
   7   6   2     1115.40     1040.41     65.83 o 
   8   6   2     5786.82     6491.36    339.26 o 
   9   6   2       14.45       35.06     40.40 o 
  10   6   2     1634.00     1719.96    123.63 o 
  11   6   2     1876.20     1624.04    149.65 o 
  12   6   2     4371.22     4187.99    241.55 o 
  13   6   2      932.20      995.26    126.84 o 
  14   6   2        1.95       64.92     62.66 o 
  15   6   2      389.20      392.86     90.22 o 
  16   6   2        9.73      -17.21     59.33 o 
  17   6   2       64.61       49.26     65.69 o 
  18   6   2       66.28       70.03     84.41 o 
  19   6   2      322.49      325.98    116.10 o 
  20   6   2      115.37       89.18     85.79 o 
  21   6   2      110.52      124.86     93.92 o 
 -23   7   2       11.48      135.80    170.36 o 
 -22   7   2        0.01      -34.48    118.82 o 
 -21   7   2      217.84      303.31    153.02 o 
 -20   7   2     2378.53     3227.91    432.06 o 
 -19   7   2      274.35      203.94    169.65 o 
 -18   7   2       14.79       85.17    101.24 o 
 -17   7   2       73.14       53.37     66.19 o 
 -16   7   2       25.71        9.85     58.55 o 
 -15   7   2      213.74      192.92     75.40 o 
 -14   7   2     1002.80      754.73    109.88 o 
 -13   7   2      151.35      159.15     53.33 o 
 -12   7   2     3931.08     4134.35    206.43 o 
 -11   7   2     2083.95     2083.03    124.27 o 
 -10   7   2     3106.04     3354.54    154.92 o 
  -9   7   2     1677.07     1734.25    110.00 o 
  -8   7   2    14268.33    15431.20    311.71 o 
  -7   7   2     1539.50     1578.68     95.38 o 
  -6   7   2     6199.52     5775.07    170.54 o 
  -5   7   2       38.47       -5.56     23.99 o 
  -4   7   2        3.46       -1.12     26.69 o 
  -3   7   2     2959.68     2831.83    115.46 o 
  -2   7   2     4390.20     4141.00    137.58 o 
  -1   7   2      970.56      934.97     67.24 o 
   0   7   2     2917.72     1870.08    554.15 o 
   1   7   2     4928.50     5005.65    145.16 o 
   2   7   2      168.55      144.69     23.90 o 
   3   7   2      313.18      391.07     58.95 o 
   4   7   2     2406.59     2699.99    141.77 o 
   5   7   2     1383.79     1357.70    101.23 o 
   6   7   2    29235.76    30614.38    477.45 o 
   7   7   2     4165.16     3907.11    171.46 o 
   8   7   2      661.40      588.15     71.78 o 
   9   7   2     4601.83     4459.06    196.43 o 
  10   7   2     1924.33     2062.16    170.83 o 
  11   7   2      975.91      790.24    114.78 o 
  12   7   2      733.07      794.55    113.71 o 
  13   7   2      207.67      206.57     81.25 o 
  14   7   2      768.18      931.52    126.33 o 
  15   7   2       79.36       -5.06     65.62 o 
  16   7   2      278.70      223.30     88.71 o 
  17   7   2      669.01      742.26    126.08 o 
  18   7   2     1038.75     1196.25    190.11 o 
  19   7   2      666.25      677.28    149.16 o 
  20   7   2       77.52      184.15     95.72 o 
  21   7   2        0.07      -40.62     91.39 o 
 -22   8   2      165.86       99.90    145.91 o 
 -21   8   2       41.88      134.70    120.75 o 
 -20   8   2      192.63      307.20    135.53 o 
 -19   8   2       54.00      490.90    241.84 o 
 -18   8   2      625.41      739.12    148.46 o 
 -17   8   2     2348.68     2297.41    242.45 o 
 -16   8   2      388.56      238.89     83.14 o 
 -15   8   2      562.87      401.97    103.04 o 
 -14   8   2     4076.42     2822.17   1053.60 o 
 -13   8   2      321.77      155.02     64.81 o 
 -12   8   2       43.74       39.73     51.38 o 
 -11   8   2        0.13       31.81     48.03 o 
 -10   8   2        5.65        2.25     43.01 o 
  -9   8   2       44.67       64.19     38.22 o 
  -8   8   2     5178.03     5493.72    191.22 o 
  -7   8   2      568.23      505.00     57.80 o 
  -6   8   2     8873.37     7380.85   1152.11 o 
  -5   8   2      101.29      108.78     34.42 o 
  -4   8   2     1718.11     1582.59    139.80 o 
  -3   8   2     3069.20     3060.72    131.32 o 
  -2   8   2        0.31      -12.61     27.46 o 
  -1   8   2      116.08      124.97     32.39 o 
   0   8   2        9.12       28.81     25.91 o 
   1   8   2     3139.32     2895.04    116.00 o 
   2   8   2      194.19      264.01     35.64 o 
   3   8   2      535.47      439.42     63.70 o 
   4   8   2     8977.65     8812.78    270.76 o 
   5   8   2     1433.43     1353.47    108.35 o 
   6   8   2     1825.74     1827.27    123.01 o 
   7   8   2      219.69      247.79     54.44 o 
   8   8   2      935.01      863.37    112.55 o 
   9   8   2       85.81       72.96     58.67 o 
  10   8   2      346.43      317.57     78.03 o 
  11   8   2      575.21      591.48    107.50 o 
  12   8   2     1422.46     1215.84    146.52 o 
  13   8   2        0.69       30.55     65.38 o 
  14   8   2      439.26      481.49    109.51 o 
  15   8   2     2180.03     2076.29    199.40 o 
  16   8   2     1325.14     1462.41    165.07 o 
  17   8   2       66.60      103.35     71.97 o 
  18   8   2        2.96        4.41     86.18 o 
  19   8   2      100.15       58.59     83.57 o 
  20   8   2      114.45       78.15     92.95 o 
  21   8   2      361.65      325.95    123.92 o 
 -21   9   2       33.55       -9.85    120.14 o 
 -20   9   2      244.85      323.06    200.33 o 
 -19   9   2       24.35       75.80    144.38 o 
 -18   9   2      568.92      620.50    148.41 o 
 -17   9   2       21.28      515.63    625.62 o 
 -16   9   2     1325.69     1688.52    209.08 o 
 -15   9   2       20.61        2.40     66.69 o 
 -14   9   2     1527.79     1608.29    176.89 o 
 -13   9   2     3053.35     2623.37    346.43 o 
 -12   9   2      892.41      666.73    196.13 o 
 -11   9   2      534.73      361.24    103.69 o 
 -10   9   2     2035.74     1996.30    182.94 o 
  -9   9   2      248.47      294.09     67.54 o 
  -8   9   2      592.09      539.51     88.60 o 
  -7   9   2      878.61      660.22    115.79 o 
  -6   9   2      564.20      662.34     65.34 o 
  -5   9   2     4316.76     4085.62    155.05 o 
  -4   9   2     2199.21     1949.04    108.55 o 
  -3   9   2     1689.50     1648.71    100.32 o 
  -2   9   2       62.78       73.43     32.46 o 
  -1   9   2      209.50      203.21     43.28 o 
   0   9   2       51.00       76.55     33.81 o 
   1   9   2      360.83      255.24     75.00 o 
   2   9   2     1209.48     1062.41     69.65 o 
   3   9   2        0.60       37.99     41.34 o 
   4   9   2        1.33      -25.69     39.84 o 
   5   9   2      410.07      460.57     73.29 o 
   6   9   2      773.79      861.59     99.14 o 
   7   9   2     1986.50     2180.56    182.30 o 
   8   9   2      386.33      324.52     85.70 o 
   9   9   2        0.20        1.17     56.38 o 
  10   9   2       48.85       58.49     70.70 o 
  11   9   2     1086.97      933.48    129.56 o 
  12   9   2      145.27      179.54     80.17 o 
  13   9   2     2127.70     2182.33    202.59 o 
  14   9   2       85.16      122.86     80.57 o 
  15   9   2        1.93       76.93     77.09 o 
  16   9   2       39.69       32.76     72.44 o 
  17   9   2        8.57      -27.09     94.02 o 
  18   9   2      326.67      274.05    105.07 o 
  19   9   2      120.37      139.33    115.18 o 
  20   9   2      152.04      283.07    120.58 o 
 -21  10   2      811.86     1081.90    301.48 o 
 -20  10   2       16.67       12.63    149.80 o 
 -19  10   2        0.14       67.84    111.96 o 
 -18  10   2       30.05       16.50     91.00 o 
 -17  10   2      301.12      380.77    140.97 o 
 -16  10   2        6.00       75.24     93.48 o 
 -15  10   2       21.71      158.87     87.14 o 
 -14  10   2      194.87      211.30     87.67 o 
 -13  10   2      824.09      606.84    115.42 o 
 -12  10   2     3206.85     3145.90    205.93 o 
 -11  10   2     2304.52     1849.15    450.34 o 
 -10  10   2       76.71       76.02     58.18 o 
  -9  10   2     1878.27     1865.79    148.71 o 
  -8  10   2     1969.57     1492.39    342.96 o 
  -7  10   2      509.31      415.70     74.64 o 
  -6  10   2      169.86      103.44     48.53 o 
  -5  10   2       36.17       28.61     35.74 o 
  -4  10   2     6283.57     6387.41    354.24 o 
  -3  10   2      202.54      214.85     46.71 o 
  -2  10   2     4523.54     4130.70    165.36 o 
  -1  10   2     1532.08     1531.06    100.51 o 
   0  10   2     3118.96     2984.62    136.01 o 
   1  10   2     1287.40     1276.78    110.10 o 
   2  10   2     4294.85     4190.86    200.05 o 
   3  10   2      364.06      360.39     69.69 o 
   4  10   2       68.67       65.72     52.52 o 
   5  10   2      152.17      132.54     55.43 o 
   6  10   2      671.11      757.85    118.41 o 
   7  10   2      131.81      148.18     73.96 o 
   8  10   2        5.12       46.89     63.08 o 
   9  10   2      215.24      181.47     85.23 o 
  10  10   2     1699.24     1778.31    209.93 o 
  11  10   2     3634.19     3300.66    252.19 o 
  12  10   2     2647.55     2536.16    218.41 o 
  13  10   2        3.12       -2.64     71.78 o 
  14  10   2     1138.18     1450.24    178.44 o 
  15  10   2      205.94      277.97     96.44 o 
  16  10   2      159.10      238.55     96.74 o 
  17  10   2      401.77      241.50    100.21 o 
  18  10   2      104.91       83.37    111.26 o 
  19  10   2        3.65       89.72    104.60 o 
 -20  11   2      333.94      285.16    252.67 o 
 -19  11   2       49.59       51.77    139.03 o 
 -18  11   2     1760.31     1688.13    239.34 o 
 -17  11   2      562.74      601.55    142.18 o 
 -16  11   2      159.05      267.82    125.44 o 
 -15  11   2        5.17       36.48     97.08 o 
 -14  11   2       66.96      111.49    115.54 o 
 -13  11   2      331.36      285.88     90.69 o 
 -12  11   2       56.89       -3.96     67.29 o 
 -11  11   2       37.51       19.41     56.07 o 
 -10  11   2      317.07      299.73     77.52 o 
  -9  11   2      368.64      396.12     81.67 o 
  -8  11   2     1198.34     1309.47    131.13 o 
  -7  11   2        9.36       27.53     52.19 o 
  -6  11   2      579.40      605.77     88.41 o 
  -5  11   2       15.78       33.23     48.23 o 
  -4  11   2      209.06      191.30     62.54 o 
  -3  11   2        9.66       18.69     38.30 o 
  -2  11   2       79.17       80.03     42.34 o 
  -1  11   2      736.77      824.77     79.24 o 
   0  11   2        0.57      -19.24     41.20 o 
   1  11   2       39.67       26.51     41.58 o 
   2  11   2      751.49      520.87    164.99 o 
   3  11   2      678.61      688.83     92.16 o 
   4  11   2       54.97       67.67     50.16 o 
   5  11   2       98.83      108.40     63.77 o 
   6  11   2      308.20      467.52    106.60 o 
   7  11   2      966.85      956.66    137.17 o 
   8  11   2     1656.03     1680.24    177.44 o 
   9  11   2       54.35       12.10     69.75 o 
  10  11   2      818.99      800.49    133.59 o 
  11  11   2      201.54      214.28     81.58 o 
  12  11   2       16.62       -4.15     86.74 o 
  13  11   2      667.59      803.13    141.04 o 
  14  11   2      504.77      650.07    126.11 o 
  15  11   2       64.17      160.10     85.85 o 
  16  11   2       93.45      134.58    105.09 o 
  17  11   2        1.66      -28.34     87.80 o 
  18  11   2       24.54       27.26    107.98 o 
 -19  12   2      160.62       40.58    126.26 o 
 -18  12   2       24.73       -6.21     93.49 o 
 -17  12   2       56.59       10.63     94.48 o 
 -16  12   2       71.35      162.03    112.65 o 
 -15  12   2       36.64       11.78     94.34 o 
 -14  12   2      426.30      472.86    137.23 o 
 -13  12   2      314.57      288.94    123.78 o 
 -12  12   2      279.64      291.98    118.74 o 
 -11  12   2      574.17      570.03    106.02 o 
 -10  12   2      201.21      163.07     69.36 o 
  -9  12   2      460.85      371.60     82.66 o 
  -8  12   2      156.26      183.20     63.85 o 
  -7  12   2      715.12      766.80     99.33 o 
  -6  12   2      504.62      399.73    104.60 o 
  -5  12   2      157.64      183.41     66.59 o 
  -4  12   2      112.10       65.50     56.74 o 
  -3  12   2      263.94      365.26     71.09 o 
  -2  12   2       43.87       62.96     50.97 o 
  -1  12   2        2.99      -12.39     41.91 o 
   0  12   2     1809.81     1620.30    150.84 o 
   1  12   2      442.61      503.41     90.23 o 
   2  12   2       24.62       25.26     47.60 o 
   3  12   2       26.47       52.67     52.75 o 
   4  12   2      215.15      269.70     83.07 o 
   5  12   2        3.03       41.40     74.35 o 
   6  12   2      816.19      780.58    126.83 o 
   7  12   2     1225.20     1289.25    164.47 o 
   8  12   2        0.80       43.89     73.30 o 
   9  12   2      274.63      216.37    105.73 o 
  10  12   2        8.65       92.46     79.27 o 
  11  12   2        5.17       12.96     74.90 o 
  12  12   2       21.39      -21.86     78.91 o 
  13  12   2        0.11       43.11     68.95 o 
  14  12   2       19.40       40.04     84.81 o 
  15  12   2        0.03      103.65     83.69 o 
  16  12   2       76.32       90.81    119.24 o 
  17  12   2      643.36      822.27    172.44 o 
  18  12   2      209.69      184.25    120.12 o 
 -18  13   2       62.88        4.61    116.68 o 
 -17  13   2      129.14      -23.86    102.11 o 
 -16  13   2     1432.04     1388.40    216.57 o 
 -15  13   2       58.84       82.63     89.45 o 
 -14  13   2      133.63      131.61    103.42 o 
 -13  13   2       14.29      132.68     97.72 o 
 -12  13   2       61.58      101.99     96.70 o 
 -11  13   2        0.06      -23.71     80.19 o 
 -10  13   2     1299.58     1276.31    145.78 o 
  -9  13   2       25.11       15.82     63.20 o 
  -8  13   2     3403.58     3397.95    237.96 o 
  -7  13   2       42.94       75.26     62.26 o 
  -6  13   2      412.74      396.17     84.34 o 
  -5  13   2     1634.18     1880.25    156.18 o 
  -4  13   2     1433.39     1245.35    128.71 o 
  -3  13   2      876.51      844.15    124.41 o 
  -2  13   2      745.61      735.68    116.62 o 
  -1  13   2     7235.27     7147.49    352.49 o 
   0  13   2      177.27      273.57     69.83 o 
   1  13   2      494.13      373.50     76.26 o 
   2  13   2     2179.48     1854.86    151.17 o 
   3  13   2      297.45      208.15     73.30 o 
   4  13   2      818.40      903.82    130.35 o 
   5  13   2      129.30      167.03     79.19 o 
   6  13   2      103.43      108.26     78.07 o 
   7  13   2     1071.80     1026.21    156.60 o 
   8  13   2     3291.84     3224.82    296.79 o 
   9  13   2        5.16       -6.19    112.57 o 
  10  13   2      726.24      738.07    146.45 o 
  11  13   2        3.45      -29.63     76.73 o 
  12  13   2       40.65       28.45     82.72 o 
  13  13   2      118.57       30.99     84.41 o 
  14  13   2        1.86       93.96     76.96 o 
  15  13   2        3.35      103.94     90.83 o 
  16  13   2      932.43      964.69    191.94 o 
  17  13   2       31.12      -18.83    120.18 o 
 -17  14   2       61.44       83.81    109.12 o 
 -16  14   2     1296.28     1097.00    204.16 o 
 -15  14   2        2.27       98.88     97.76 o 
 -14  14   2      887.98      848.81    187.72 o 
 -13  14   2       50.51       78.17     92.72 o 
 -12  14   2      225.47      179.56    103.95 o 
 -11  14   2       70.66       47.81     88.88 o 
 -10  14   2      423.47      494.00    125.90 o 
  -9  14   2        0.43      -35.88     71.30 o 
  -8  14   2        1.10      -24.15     65.15 o 
  -7  14   2      239.60      232.77     77.68 o 
  -6  14   2      111.81       77.29     63.36 o 
  -5  14   2     1661.86     1783.97    187.59 o 
  -4  14   2     4725.07     4640.49    314.42 o 
  -3  14   2     2064.78     1946.72    194.33 o 
  -2  14   2      535.59      574.98    110.23 o 
  -1  14   2      122.54      123.14     71.36 o 
   0  14   2        2.32      -45.68     61.80 o 
   1  14   2      637.53      555.48    109.71 o 
   2  14   2     2622.33     2775.89    209.87 o 
   3  14   2      160.95      174.92     71.53 o 
   4  14   2        0.77       54.97     70.95 o 
   5  14   2        3.66       88.84     80.81 o 
   6  14   2      562.36      542.29    121.17 o 
   7  14   2      664.20      616.08    131.50 o 
   8  14   2      288.45      418.34    220.54 o 
   9  14   2       23.05      -15.85     83.66 o 
  10  14   2     2067.23     2227.53    262.92 o 
  11  14   2      394.52      404.57    127.23 o 
  12  14   2       76.99       69.10     81.25 o 
  13  14   2        6.70      -47.74     76.22 o 
  14  14   2     1712.56     1579.25    342.03 o 
  15  14   2        0.00       -8.17    117.28 o 
 -16  15   2       19.11       90.30    111.88 o 
 -15  15   2      489.05      358.12    138.10 o 
 -14  15   2      173.51      287.36    117.67 o 
 -13  15   2        9.33      -44.48     85.29 o 
 -12  15   2        0.18      -13.32     82.44 o 
 -11  15   2        5.81      -52.93     98.41 o 
 -10  15   2      872.28      885.81    152.35 o 
  -9  15   2      444.03      424.24    126.86 o 
  -8  15   2        0.04       79.45     78.76 o 
  -7  15   2        0.00       29.67     86.13 o 
  -6  15   2       91.68       96.66     79.40 o 
  -5  15   2     2141.21     2285.55    218.06 o 
  -4  15   2     1383.21     1443.30    173.51 o 
  -3  15   2        4.18       33.14     68.37 o 
  -2  15   2      857.77     1035.87    150.70 o 
  -1  15   2      737.02      725.26    121.75 o 
   0  15   2       83.59      111.05     80.65 o 
   1  15   2      439.66      409.05    122.04 o 
   2  15   2       70.75       92.53     95.99 o 
   3  15   2       56.96       66.07     97.06 o 
   4  15   2      167.65      121.71     77.82 o 
   5  15   2       14.51       83.53     85.46 o 
   6  15   2      167.66      270.78    101.75 o 
   7  15   2       19.83       34.36     78.00 o 
   8  15   2      564.15      530.04    125.29 o 
   9  15   2       75.64       50.19     86.90 o 
  10  15   2       10.74      -30.25     77.88 o 
  11  15   2      228.22      257.79    105.43 o 
  12  15   2      918.34      723.42    146.51 o 
  13  15   2      138.65      287.28    127.55 o 
  14  15   2       32.42      -30.60     84.92 o 
 -14  16   2      500.65      704.30    173.47 o 
 -13  16   2      151.25       76.59    102.00 o 
 -12  16   2      924.31      698.44    159.14 o 
 -11  16   2       93.79       -0.35     85.16 o 
 -10  16   2       31.09       28.81     96.38 o 
  -9  16   2       98.94      194.29    121.51 o 
  -8  16   2      282.31      181.66    106.88 o 
  -7  16   2       12.37      107.23    101.67 o 
  -6  16   2      210.65      195.01     93.44 o 
  -5  16   2       68.81       59.13     88.95 o 
  -4  16   2       25.98      -33.09     76.95 o 
  -3  16   2       17.75      -47.48     64.45 o 
  -2  16   2      563.76      827.52    222.46 o 
  -1  16   2       47.48       59.37     96.51 o 
   0  16   2        1.21       45.45     89.56 o 
   1  16   2       63.12       84.63    100.34 o 
   2  16   2     1100.09     1345.24    209.20 o 
   3  16   2      962.45      934.75    169.64 o 
   4  16   2      389.68      337.33    129.55 o 
   5  16   2       20.10       68.65     96.58 o 
   6  16   2       28.40        6.48     81.19 o 
   7  16   2       30.40       44.23     82.53 o 
   8  16   2       96.11       22.23     91.78 o 
   9  16   2        2.14       68.52     86.92 o 
  10  16   2      549.73      551.15    124.63 o 
  11  16   2      290.98      136.85    105.48 o 
  12  16   2      242.29      279.94    105.58 o 
 -12  17   2      132.64      491.71    290.57 o 
 -11  17   2       42.26        2.39    115.75 o 
 -10  17   2      508.48      255.27    144.06 o 
  -9  17   2        5.25      439.93    339.79 o 
  -8  17   2     1290.20     1396.38    256.10 o 
  -7  17   2      411.61      188.69    105.33 o 
  -6  17   2      315.22      334.82    115.03 o 
  -5  17   2      317.60      277.68    109.46 o 
  -4  17   2      643.40      639.54    130.45 o 
  -3  17   2        5.50       60.37     84.30 o 
  -2  17   2      383.55      381.79    126.97 o 
  -1  17   2       46.93      151.95    102.71 o 
   0  17   2     1118.75     1107.09    189.46 o 
   1  17   2       95.78      154.05     97.97 o 
   2  17   2      142.30      160.24    117.36 o 
   3  17   2        1.55      -10.12     75.73 o 
   4  17   2      301.40      285.05    120.54 o 
   5  17   2       84.92      199.49    107.94 o 
   6  17   2     1724.64     1835.52    314.59 o 
   7  17   2       19.16      -86.07     86.07 o 
   8  17   2      188.80      194.55     99.97 o 
   9  17   2      217.31      182.40     98.91 o 
  10  17   2     1215.98     1198.58    201.89 o 
  11  17   2        1.22       64.01    103.98 o 
 -10  18   2       73.47       84.36    147.43 o 
  -9  18   2      963.79      713.00    367.27 o 
  -8  18   2        8.60      116.07     97.29 o 
  -7  18   2      158.58      151.76    107.11 o 
  -6  18   2      174.55      254.67    121.35 o 
  -5  18   2      348.44      250.53    106.99 o 
  -4  18   2       45.09       17.68    105.42 o 
  -3  18   2       10.25       57.57    101.32 o 
  -2  18   2     1063.80     1194.69    193.89 o 
  -1  18   2      631.10      580.49    145.58 o 
   0  18   2     1143.96     1094.37    243.06 o 
   1  18   2       66.13      137.08     91.13 o 
   2  18   2      928.25      864.37    211.37 o 
   3  18   2       30.73      199.94    190.48 o 
   4  18   2      421.75      332.73    165.49 o 
   5  18   2       45.97      -28.88    102.85 o 
   6  18   2      236.11      198.24    106.66 o 
   7  18   2       18.25       -9.80     99.25 o 
   8  18   2        2.89      -13.97     93.11 o 
  -6  19   2       20.49     -114.44    114.44 o 
  -5  19   2       55.02       57.54    129.26 o 
  -4  19   2        6.19       36.67    124.45 o 
  -3  19   2      228.33      279.14    143.13 o 
  -2  19   2       41.52       24.65    101.55 o 
  -1  19   2        1.48      126.56    105.42 o 
   0  19   2       12.05       77.50    110.36 o 
   1  19   2       16.86        5.96    109.46 o 
   2  19   2       15.66      -26.00    107.41 o 
   3  19   2       29.98      -43.34    103.39 o 
   4  19   2      135.61      153.69    152.22 o 
 -24   1   3       56.77      123.67     81.89 o 
 -23   1   3       88.95      156.74     87.25 o 
 -22   1   3      138.20      216.94     98.12 o 
 -21   1   3      225.56      310.40    104.65 o 
 -20   1   3       45.23       52.84     75.59 o 
 -19   1   3      485.33      517.22    105.25 o 
 -18   1   3      369.38      421.47     92.06 o 
 -17   1   3      200.69      205.60     68.84 o 
 -16   1   3      387.56      494.00     94.20 o 
 -15   1   3        2.90       20.17     48.25 o 
 -14   1   3        0.56        8.05     34.14 o 
 -13   1   3     1811.32     1730.00     97.17 o 
 -12   1   3      488.30      418.36     47.08 o 
 -11   1   3     3203.70     3359.51    130.86 o 
 -10   1   3     1614.81     1672.11     81.38 o 
  -9   1   3     2494.01     2239.80     84.41 o 
  -8   1   3       58.54       83.80     19.35 o 
  -7   1   3     1770.05     1615.38     73.85 o 
  -6   1   3     3058.99     2946.88    102.03 o 
  -5   1   3      522.00      505.35     40.97 o 
  -4   1   3    11716.41    11033.92    261.49 o 
  -3   1   3     9003.11     9211.69    230.45 o 
  -2   1   3     7905.09     7842.59    247.64 o 
  -1   1   3      679.82      608.15     71.84 o 
   0   1   3      356.06      339.38     26.28 o 
   1   1   3    10592.66    10408.02    163.31 o 
   2   1   3     5261.82     5076.17    232.01 o 
   3   1   3     1630.15     1583.11     66.01 o 
   4   1   3     3161.45     3098.95     97.43 o 
   5   1   3     4087.13     3854.28    114.58 o 
   6   1   3      365.00      341.10     38.01 o 
   7   1   3       50.50       21.94     22.72 o 
   8   1   3        2.40       23.56     28.79 o 
   9   1   3     1586.87     1461.33     86.71 o 
  10   1   3      310.47      323.43     47.46 o 
  11   1   3      861.79      825.96     74.62 o 
  12   1   3      120.69      136.82     38.10 o 
  13   1   3     1005.89      927.99    151.15 o 
  14   1   3       85.41       74.74     45.97 o 
  15   1   3      637.85      497.18     90.40 o 
  16   1   3       17.68       -4.13     48.07 o 
  17   1   3      390.77      297.70     80.52 o 
  18   1   3      388.58      312.17     82.11 o 
  19   1   3       19.63       67.37     77.84 o 
  20   1   3       39.96       -0.99     66.74 o 
  21   1   3       18.11      162.43    176.87 o 
 -24   2   3        2.52       55.51     96.36 o 
 -23   2   3        0.02        7.62     93.30 o 
 -22   2   3     1467.99     1611.49    193.27 o 
 -21   2   3      294.47      403.91    106.34 o 
 -20   2   3      194.62      258.46     93.70 o 
 -19   2   3      933.32     1101.46    148.57 o 
 -18   2   3      403.39      323.37     88.63 o 
 -17   2   3     1250.81     1161.98    141.96 o 
 -16   2   3       15.53       -5.53     50.83 o 
 -15   2   3     2448.75     2485.87    162.68 o 
 -14   2   3      276.52      243.87     53.27 o 
 -13   2   3     3387.83     3108.15    130.48 o 
 -12   2   3      517.96      458.17     49.49 o 
 -11   2   3      400.52      376.37     42.73 o 
 -10   2   3     8813.81     9259.71    195.78 o 
  -9   2   3     6369.35     6604.11    265.13 o 
  -8   2   3      291.35      401.57     35.78 o 
  -7   2   3      742.34      686.52     42.57 o 
  -6   2   3      801.31      815.31     43.79 o 
  -5   2   3     3691.78     3832.26    102.50 o 
  -4   2   3    22515.52    23069.86    231.14 o 
  -3   2   3    33446.77    33043.03    352.95 o 
  -2   2   3     5097.61     4447.91    575.87 o 
  -1   2   3   135744.00   120709.76   3359.61 o 
   0   2   3    11309.00    11597.70    394.28 o 
   1   2   3     9611.55     9568.38    165.46 o 
   2   2   3      915.71      963.44     59.51 o 
   3   2   3     1472.22     1352.22     69.95 o 
   4   2   3     3575.02     3612.55     98.11 o 
   5   2   3      665.96      663.11     47.86 o 
   6   2   3      125.79      138.99     26.90 o 
   7   2   3     5824.93     5910.65    155.16 o 
   8   2   3     4366.54     4536.38    154.42 o 
   9   2   3      504.46      501.17     54.03 o 
  10   2   3        3.75       24.89     26.93 o 
  11   2   3     2819.44     2634.50    127.76 o 
  12   2   3      958.07      933.56     79.42 o 
  13   2   3      341.08      386.14     65.58 o 
  14   2   3      361.81      329.47     57.77 o 
  15   2   3       92.81      128.40     52.32 o 
  16   2   3      423.84      326.90     71.02 o 
  17   2   3       42.00       98.89     62.47 o 
  18   2   3      265.79      300.01     82.47 o 
  19   2   3     1163.81     1225.97    145.50 o 
  20   2   3      558.56      453.42    135.68 o 
  21   2   3       51.15      100.16     90.40 o 
  22   2   3        4.57       37.90    162.43 o 
 -24   3   3      236.15      113.72    100.99 o 
 -23   3   3       14.72       62.72     94.38 o 
 -22   3   3      358.91      632.39    158.98 o 
 -21   3   3        0.23       -3.04     69.65 o 
 -20   3   3      387.71      489.68    106.98 o 
 -19   3   3      172.58      126.62     84.73 o 
 -18   3   3        8.70        9.24     50.14 o 
 -17   3   3      898.65      923.10    132.05 o 
 -16   3   3     2342.11     2453.87    201.35 o 
 -15   3   3      274.42      303.35     60.84 o 
 -14   3   3       29.98       91.86     49.80 o 
 -13   3   3     1362.86     1236.75     85.48 o 
 -12   3   3      594.13      543.59     71.78 o 
 -11   3   3        2.51        7.70     24.32 o 
 -10   3   3      491.35      454.49     47.12 o 
  -9   3   3        0.64        2.54     20.68 o 
  -8   3   3     2024.14     1990.37     87.93 o 
  -7   3   3     2787.89     2734.59     99.40 o 
  -6   3   3     1136.93     1083.45     71.26 o 
  -5   3   3     2384.63     2542.41     88.46 o 
  -4   3   3      332.60      321.98     31.32 o 
  -3   3   3     9635.20     9451.50    296.75 o 
  -2   3   3      123.86      124.95     19.65 o 
  -1   3   3      749.08      493.24     95.62 o 
   0   3   3        0.23       16.57     13.90 o 
   1   3   3     6899.81     6562.79    163.04 o 
   2   3   3     2446.75     2167.77     88.58 o 
   3   3   3     4839.25     4823.40    137.67 o 
   4   3   3      890.97      823.46     59.27 o 
   5   3   3     2942.15     2900.10     90.73 o 
   6   3   3     2668.21     2862.02    121.15 o 
   7   3   3     1743.82     1984.60     91.66 o 
   8   3   3       19.13       23.66     24.53 o 
   9   3   3      303.83      387.91     48.48 o 
  10   3   3      471.11      455.58     54.34 o 
  11   3   3     1149.63     1206.23     89.04 o 
  12   3   3      135.87      194.88     47.59 o 
  13   3   3      540.15      582.81     77.42 o 
  14   3   3      293.04      299.38     64.21 o 
  15   3   3      140.19      109.76     61.37 o 
  16   3   3       99.36       74.36     66.40 o 
  17   3   3      784.38      722.87    112.53 o 
  18   3   3      222.90      210.88     77.01 o 
  19   3   3       21.43       45.29     66.80 o 
  20   3   3        7.77       96.44     84.12 o 
  21   3   3      346.84      339.46    134.79 o 
  22   3   3        0.55       74.00    147.99 o 
 -24   4   3       38.35       38.98    132.06 o 
 -23   4   3      415.82      443.08    139.22 o 
 -22   4   3        0.62      -19.66     84.15 o 
 -21   4   3      152.47      198.85    111.11 o 
 -20   4   3      153.77      261.43    117.26 o 
 -19   4   3      102.03       67.54     70.95 o 
 -18   4   3     1178.27     1038.84    304.47 o 
 -17   4   3      373.46      311.20    125.59 o 
 -16   4   3      815.48      677.74    147.91 o 
 -15   4   3      619.18      539.00     82.36 o 
 -14   4   3     1023.12     1031.19    118.82 o 
 -13   4   3        3.07       36.40     40.09 o 
 -12   4   3       15.61       33.28     28.12 o 
 -11   4   3     3223.21     3074.15    130.79 o 
 -10   4   3     6064.30     6202.49    179.29 o 
  -9   4   3      281.46      254.82     38.89 o 
  -8   4   3      225.33      205.43     33.51 o 
  -7   4   3      859.21      996.01     66.97 o 
  -6   4   3     3234.68     2975.05    167.88 o 
  -5   4   3     3756.51     2916.75    424.88 o 
  -4   4   3     6497.10     5950.42    532.55 o 
  -3   4   3     8609.57     8275.73    195.07 o 
  -2   4   3      249.39      231.65     28.02 o 
  -1   4   3    11478.05    11271.30    181.67 o 
   0   4   3       65.05       57.87     16.66 o 
   1   4   3      144.06      150.68     21.98 o 
   2   4   3    18791.40    18925.47    355.00 o 
   3   4   3     2171.19     2262.16     90.81 o 
   4   4   3      158.93      190.02     30.04 o 
   5   4   3      161.98      274.06     40.45 o 
   6   4   3      468.74      544.24     44.88 o 
   7   4   3       39.68       38.36     26.45 o 
   8   4   3     2298.69     2373.81    103.20 o 
   9   4   3     4241.36     4177.89    146.75 o 
  10   4   3     1869.45     1942.34    108.25 o 
  11   4   3       11.03       52.20     35.49 o 
  12   4   3      446.76      472.64     69.95 o 
  13   4   3     1458.14     1606.18    147.96 o 
  14   4   3       50.71       53.14     59.55 o 
  15   4   3     2769.72     2696.06    199.56 o 
  16   4   3       44.58       62.43     57.42 o 
  17   4   3       34.71       68.97     66.58 o 
  18   4   3       56.97       60.91     64.64 o 
  19   4   3       61.08       78.13     71.71 o 
  20   4   3      523.94      592.32    117.99 o 
  21   4   3      225.24      303.41    125.47 o 
  22   4   3       18.61       21.66    162.43 o 
 -23   5   3      755.12      909.61    249.42 o 
 -22   5   3       10.83       58.91     95.82 o 
 -21   5   3     1491.84     1550.87    219.37 o 
 -20   5   3        0.05       66.85     83.57 o 
 -19   5   3      406.83      496.34    131.18 o 
 -18   5   3      306.56      337.87    118.44 o 
 -17   5   3      640.78      780.54    126.37 o 
 -16   5   3     1528.82     1486.89    136.59 o 
 -15   5   3      477.75      523.95     78.58 o 
 -14   5   3      481.21      528.40     81.83 o 
 -13   5   3      370.60      359.50     68.82 o 
 -12   5   3      322.83      313.82     53.52 o 
 -11   5   3     1380.52     1424.68     95.66 o 
 -10   5   3       18.07       -0.93     27.67 o 
  -9   5   3     3391.54     3305.48    137.80 o 
  -8   5   3      389.61      426.82     51.81 o 
  -7   5   3     4761.49     4890.02    158.47 o 
  -6   5   3      329.50      331.48     40.48 o 
  -5   5   3    11533.73    11327.99    219.37 o 
  -4   5   3     2602.42     2302.81    117.45 o 
  -3   5   3      610.02      515.51    102.16 o 
  -2   5   3      111.77      111.08     24.37 o 
  -1   5   3      235.93      245.98     30.34 o 
   0   5   3      131.50      100.04     20.60 o 
   1   5   3      129.64       97.40     19.99 o 
   2   5   3     2128.79     2122.12     84.70 o 
   3   5   3    15792.23    16252.33    322.35 o 
   4   5   3        7.19       35.89     15.02 o 
   5   5   3     5182.42     5341.87    120.51 o 
   6   5   3     1615.03     1683.63     72.62 o 
   7   5   3     2986.60     3032.00    109.50 o 
   8   5   3      894.01      926.83     65.29 o 
   9   5   3      313.49      355.55     48.01 o 
  10   5   3      314.32      300.27     54.44 o 
  11   5   3      503.55      509.61     87.61 o 
  12   5   3       62.51      123.27     64.89 o 
  13   5   3     1096.66     1178.25    135.08 o 
  14   5   3     4059.69     4081.34    244.95 o 
  15   5   3     1778.68     1640.88    161.49 o 
  16   5   3       55.91       40.76     68.22 o 
  17   5   3      489.65      540.00    110.35 o 
  18   5   3        1.95       45.42     66.12 o 
  19   5   3      547.56      499.96    105.57 o 
  20   5   3       71.17       72.23     78.46 o 
  21   5   3      507.94      626.30    135.07 o 
 -23   6   3      281.39      464.57    169.05 o 
 -22   6   3      394.01      537.53    185.60 o 
 -21   6   3      535.59      696.65    194.70 o 
 -20   6   3       29.19       69.79     94.32 o 
 -19   6   3     1120.39      891.92    175.59 o 
 -18   6   3      109.89      153.16     82.03 o 
 -17   6   3      458.10      585.49    130.31 o 
 -16   6   3     1192.15     1060.11    134.63 o 
 -15   6   3      451.74      453.20     83.58 o 
 -14   6   3      342.43      320.06     73.10 o 
 -13   6   3      680.30      779.24    102.31 o 
 -12   6   3     1242.18     1269.62    102.63 o 
 -11   6   3     2012.66     2101.60    127.52 o 
 -10   6   3       76.07       74.60     35.08 o 
  -9   6   3      116.67      175.68     43.36 o 
  -8   6   3      282.37      312.58     52.99 o 
  -7   6   3      984.26     1014.96     80.85 o 
  -6   6   3      501.92      506.58     54.29 o 
  -5   6   3     4763.17     4587.87    148.14 o 
  -4   6   3       84.00      112.80     30.24 o 
  -3   6   3    22795.33    19648.38   3018.99 o 
  -2   6   3      967.05      742.23    118.58 o 
  -1   6   3     3989.54     4049.47    127.58 o 
   0   6   3     3470.35     3404.51    114.22 o 
   1   6   3    24718.91    25568.35    892.46 o 
   2   6   3      376.05      355.64     31.44 o 
   3   6   3     1550.36     1555.91     95.05 o 
   4   6   3     1938.85     1882.25    103.87 o 
   5   6   3     1587.65     1488.70    125.11 o 
   6   6   3     1439.37     1352.09     90.11 o 
   7   6   3      121.06      117.48     38.32 o 
   8   6   3      447.21      441.64     62.44 o 
   9   6   3     2843.50     2778.48    189.54 o 
  10   6   3     1277.41     1263.41    131.04 o 
  11   6   3     1361.66     1243.95    134.95 o 
  12   6   3      200.17      203.89     75.33 o 
  13   6   3     1406.76     1319.18    147.65 o 
  14   6   3      219.26      256.28     80.85 o 
  15   6   3     1365.61     1382.55    153.87 o 
  16   6   3        1.01      -37.85     59.32 o 
  17   6   3       67.47       82.44     71.98 o 
  18   6   3      186.84      210.49     94.09 o 
  19   6   3       85.67       91.64     78.07 o 
  20   6   3       52.83      188.86     92.91 o 
  21   6   3      798.56      991.99    171.58 o 
 -23   7   3       82.88      121.44    160.25 o 
 -22   7   3        4.32       80.84    137.18 o 
 -21   7   3      263.88      423.36    232.82 o 
 -20   7   3      204.80      117.71    122.75 o 
 -19   7   3      604.16      712.91    147.67 o 
 -18   7   3      170.22      341.79    196.69 o 
 -17   7   3      106.99      115.41     79.36 o 
 -16   7   3     1124.96     1077.02    146.99 o 
 -15   7   3     2072.89     2158.99    214.74 o 
 -14   7   3      312.75      382.70     88.44 o 
 -13   7   3      144.96      112.97     55.27 o 
 -12   7   3      174.76      175.45     46.82 o 
 -11   7   3     1672.67     1770.53    118.68 o 
 -10   7   3      774.88      800.98     80.40 o 
  -9   7   3      650.05      591.59     66.45 o 
  -8   7   3     1750.91     1863.37    108.75 o 
  -7   7   3      185.92      182.39     39.74 o 
  -6   7   3     6407.08     6847.08    192.96 o 
  -5   7   3       74.98       66.57     32.86 o 
  -4   7   3     1216.71     1045.30    217.56 o 
  -3   7   3     2130.88     2267.69    111.38 o 
  -2   7   3     4621.17     4326.20    296.87 o 
  -1   7   3      582.46      546.68     52.02 o 
   0   7   3     1705.26     1991.18     94.79 o 
   1   7   3       43.35       92.26     24.24 o 
   2   7   3      412.17      452.91     41.98 o 
   3   7   3      202.78      149.55     41.35 o 
   4   7   3     6777.16     7488.46    231.19 o 
   5   7   3     1696.56     1435.25    101.58 o 
   6   7   3       83.61       65.99     40.54 o 
   7   7   3       40.47       64.99     51.03 o 
   8   7   3     4152.34     3864.59    228.48 o 
   9   7   3       96.08       84.08     58.82 o 
  10   7   3     1653.18     1665.84    158.32 o 
  11   7   3      347.58      325.82     84.50 o 
  12   7   3      285.39      248.96     78.44 o 
  13   7   3      406.26      319.98     88.78 o 
  14   7   3     1344.71     1373.51    157.51 o 
  15   7   3     1574.36     3114.44   1240.57 o 
  16   7   3       17.09       46.07     70.56 o 
  17   7   3       39.00       29.05     66.83 o 
  18   7   3       73.50       64.18     65.71 o 
  19   7   3        0.13      -33.38     79.54 o 
  20   7   3      138.75      486.51    244.42 o 
 -22   8   3       33.89       18.55    143.06 o 
 -21   8   3       12.99        3.61    155.69 o 
 -20   8   3        3.23       25.92    105.71 o 
 -19   8   3      178.20      189.69    169.65 o 
 -18   8   3        1.72      244.88    389.95 o 
 -17   8   3     1328.95     1531.19    186.88 o 
 -16   8   3       82.78      144.90     86.52 o 
 -15   8   3      277.28      334.72    103.34 o 
 -14   8   3     1097.94     1131.99    145.88 o 
 -13   8   3      233.00      176.98     67.66 o 
 -12   8   3      498.61      545.89     96.67 o 
 -11   8   3      589.52      655.85     75.68 o 
 -10   8   3      104.59      132.14     48.22 o 
  -9   8   3     2276.24     2476.00    137.02 o 
  -8   8   3      259.09      296.96     50.85 o 
  -7   8   3     6123.75     6055.17    192.93 o 
  -6   8   3        0.41       -0.90     29.78 o 
  -5   8   3      616.11      395.38     88.34 o 
  -4   8   3       13.22       11.14     32.82 o 
  -3   8   3     4337.67     4463.16    215.10 o 
  -2   8   3     1584.54     1538.29     92.19 o 
  -1   8   3      376.14      257.43     46.81 o 
   0   8   3      143.54      166.47     43.99 o 
   1   8   3     1372.02     1194.67     71.69 o 
   2   8   3     1446.91     1464.21     71.42 o 
   3   8   3     2415.85     2576.41    144.39 o 
   4   8   3     3073.58     3020.29    209.08 o 
   5   8   3     3313.17     3209.95    162.92 o 
   6   8   3       23.77       -2.77     46.80 o 
   7   8   3      123.58      108.87     59.97 o 
   8   8   3        3.43        6.44     57.37 o 
   9   8   3     2759.75     2426.85    192.33 o 
  10   8   3      829.25      860.90    124.37 o 
  11   8   3      274.96      292.28     82.77 o 
  12   8   3       36.98       90.08     75.54 o 
  13   8   3        0.98      -13.68     59.88 o 
  14   8   3        7.81       15.04     73.42 o 
  15   8   3      330.42      381.31    105.13 o 
  16   8   3      132.62       83.54     80.01 o 
  17   8   3      488.25      435.24    107.18 o 
  18   8   3        4.00        0.96     84.53 o 
  19   8   3        0.27      -63.82     79.73 o 
  20   8   3       81.63       82.46    100.85 o 
 -22   9   3      730.77      374.00    353.74 o 
 -21   9   3      653.97      600.16    214.75 o 
 -20   9   3      146.16      143.15    134.82 o 
 -19   9   3      241.41      456.68    160.09 o 
 -18   9   3       50.73       25.95    133.54 o 
 -17   9   3      508.42      543.32    120.69 o 
 -16   9   3      269.84      164.18     94.42 o 
 -15   9   3      268.80      268.83    106.40 o 
 -14   9   3      652.65      778.93    122.89 o 
 -13   9   3      509.32      426.62     94.52 o 
 -12   9   3      668.14      653.33    106.53 o 
 -11   9   3       30.69        0.60     48.47 o 
 -10   9   3      475.70      483.38     79.91 o 
  -9   9   3     1332.53     1230.32    152.39 o 
  -8   9   3      169.78      195.78     45.27 o 
  -7   9   3     1769.49     1716.19    106.83 o 
  -6   9   3       49.63       52.49     33.27 o 
  -5   9   3     6499.40     5463.11    622.95 o 
  -4   9   3      345.34      281.58     56.09 o 
  -3   9   3      439.14      459.75     59.80 o 
  -2   9   3      383.45      535.07     69.20 o 
  -1   9   3      134.72      139.42     37.06 o 
   0   9   3     1240.68     1323.12     87.68 o 
   1   9   3     1151.77     1163.84     77.08 o 
   2   9   3      448.80      439.51     70.22 o 
   3   9   3     2851.99     2880.64    163.29 o 
   4   9   3       60.16      140.82     46.60 o 
   5   9   3     2309.46     2324.71    184.88 o 
   6   9   3       52.63       51.62     56.79 o 
   7   9   3     4833.77     4681.44    270.17 o 
   8   9   3        1.91      -12.77     59.67 o 
   9   9   3      147.45      197.86     77.17 o 
  10   9   3      556.80      609.48    112.51 o 
  11   9   3      674.60      725.09    119.71 o 
  12   9   3      136.72      156.01     77.84 o 
  13   9   3      849.01      732.95    128.65 o 
  14   9   3      307.39      229.40     87.44 o 
  15   9   3      107.01      210.37     94.40 o 
  16   9   3        1.48       33.23     82.92 o 
  17   9   3     1084.95     1124.46    159.13 o 
  18   9   3      244.79      225.04    101.34 o 
  19   9   3      999.10      991.71    185.18 o 
 -21  10   3       42.82       48.90    147.68 o 
 -20  10   3        9.84       72.00    126.59 o 
 -19  10   3      129.20       71.31    128.30 o 
 -18  10   3        1.10       22.97    100.94 o 
 -17  10   3      426.50      474.36    156.37 o 
 -16  10   3      468.66      369.51    118.28 o 
 -15  10   3        1.23       -5.74     82.63 o 
 -14  10   3      541.42      619.57    115.94 o 
 -13  10   3        1.12       63.22     72.68 o 
 -12  10   3        8.34       94.99    102.18 o 
 -11  10   3      926.45     1011.38    114.04 o 
 -10  10   3       88.93       67.89     51.65 o 
  -9  10   3      720.14      817.95     99.59 o 
  -8  10   3       10.33       -8.30     46.10 o 
  -7  10   3      103.24      116.32     44.77 o 
  -6  10   3      135.12       92.55     44.22 o 
  -5  10   3      126.21      104.98     43.21 o 
  -4  10   3     1122.23      936.64     89.51 o 
  -3  10   3      837.98      780.49     83.13 o 
  -2  10   3     1250.04     1428.35    101.70 o 
  -1  10   3      377.29      333.79     54.89 o 
   0  10   3     2518.31     1965.34    334.30 o 
   1  10   3     2974.91     2870.73    165.96 o 
   2  10   3       51.50       -1.30     38.98 o 
   3  10   3      286.80      298.34     66.07 o 
   4  10   3       26.67       35.28     57.05 o 
   5  10   3       30.68       41.47     66.59 o 
   6  10   3       52.07       66.18     57.83 o 
   7  10   3      617.25      820.08    128.03 o 
   8  10   3     1655.50     1628.98    174.10 o 
   9  10   3     2356.82     2237.59    203.23 o 
  10  10   3        3.51        1.40     61.04 o 
  11  10   3      760.41      882.12    133.56 o 
  12  10   3       97.71       18.57     78.16 o 
  13  10   3      751.53      936.68    148.01 o 
  14  10   3      174.11      267.59    163.47 o 
  15  10   3      208.92      273.85    103.17 o 
  16  10   3      180.07      177.75     87.05 o 
  17  10   3        0.38      -64.34     70.66 o 
  18  10   3       10.39      213.52    153.70 o 
  19  10   3     1069.97     1129.90    199.22 o 
 -20  11   3       17.74       97.49    117.39 o 
 -19  11   3      494.36      481.69    304.11 o 
 -18  11   3        4.43       -2.18     97.75 o 
 -17  11   3      111.05       59.44     98.82 o 
 -16  11   3     1513.54     1580.03    307.72 o 
 -15  11   3     1040.22      630.85    215.44 o 
 -14  11   3       27.70      -22.21     67.69 o 
 -13  11   3       79.08      165.67     79.65 o 
 -12  11   3      380.43      260.36     86.87 o 
 -11  11   3        3.05      -10.73     55.05 o 
 -10  11   3      326.41      341.15     75.17 o 
  -9  11   3       40.83       88.02     60.14 o 
  -8  11   3       21.68       24.27     48.77 o 
  -7  11   3     3069.18     2628.30    169.79 o 
  -6  11   3      916.19      525.06    132.69 o 
  -5  11   3      370.22      355.32     59.74 o 
  -4  11   3      640.18      726.74     90.98 o 
  -3  11   3      443.90      442.78     74.55 o 
  -2  11   3      302.74      319.61     56.69 o 
  -1  11   3      246.63      204.33     55.33 o 
   0  11   3      275.67      270.46     62.57 o 
   1  11   3     1059.26     1197.38    114.47 o 
   2  11   3      232.48      212.35     59.17 o 
   3  11   3      782.62      832.88    130.93 o 
   4  11   3      741.00      963.60    136.98 o 
   5  11   3     2340.27     2382.98    204.78 o 
   6  11   3      135.59      143.44     77.08 o 
   7  11   3      118.89       87.11     74.99 o 
   8  11   3      335.66      500.48    117.40 o 
   9  11   3        0.23      -30.12     66.65 o 
  10  11   3       30.07      -27.19     68.46 o 
  11  11   3       86.92      180.61     81.80 o 
  12  11   3      343.40      371.71    106.33 o 
  13  11   3     1398.89     1535.41    189.47 o 
  14  11   3      127.43       86.53     89.71 o 
  15  11   3       29.42       65.71     76.00 o 
  16  11   3      128.80       92.95     85.82 o 
  17  11   3      180.14      261.79    122.47 o 
  18  11   3      242.01      247.65    117.34 o 
 -19  12   3       79.97      159.71    150.89 o 
 -18  12   3      423.29      505.96    139.90 o 
 -17  12   3        2.68       -6.18     96.62 o 
 -16  12   3       18.68       75.08    102.11 o 
 -15  12   3        9.41       61.69    106.41 o 
 -14  12   3        7.26       19.46     92.04 o 
 -13  12   3     1957.67     2083.51    206.34 o 
 -12  12   3      133.15      120.85     73.53 o 
 -11  12   3       47.43        6.50     69.10 o 
 -10  12   3      297.57      334.87     86.33 o 
  -9  12   3      867.63      648.13    139.31 o 
  -8  12   3     2268.55     2124.29    160.75 o 
  -7  12   3      441.78      355.57     74.13 o 
  -6  12   3      276.60      344.42     74.90 o 
  -5  12   3        4.25      -35.59     48.68 o 
  -4  12   3      605.27      649.62    104.93 o 
  -3  12   3        0.20       10.64     46.20 o 
  -2  12   3      404.60      370.23     74.12 o 
  -1  12   3     2798.84     2733.41    173.60 o 
   0  12   3      331.52      338.79     67.51 o 
   1  12   3      160.70      108.62     54.35 o 
   2  12   3      643.50      605.01    104.29 o 
   3  12   3       26.43      100.44     64.70 o 
   4  12   3       22.18       16.32     58.27 o 
   5  12   3       11.61        8.36     63.44 o 
   6  12   3      656.14      656.72    125.80 o 
   7  12   3     3172.05     3583.81    265.25 o 
   8  12   3      443.95      400.47    117.45 o 
   9  12   3      111.95      113.22     84.35 o 
  10  12   3      114.88       85.51     83.58 o 
  11  12   3     1115.32     1183.62    173.57 o 
  12  12   3      371.27      486.57    122.77 o 
  13  12   3      312.75      424.66    112.41 o 
  14  12   3       63.95       95.21     79.65 o 
  15  12   3      108.49       74.32     88.58 o 
  16  12   3       64.45      125.99     86.94 o 
  17  12   3       10.86       12.54    114.55 o 
 -18  13   3       46.01       16.32     93.68 o 
 -17  13   3       14.13      -31.54     88.23 o 
 -16  13   3       77.86       61.16    118.97 o 
 -15  13   3      490.69      604.79    185.48 o 
 -14  13   3       90.75      193.30    163.33 o 
 -13  13   3       26.46       96.63     94.35 o 
 -12  13   3      612.30      654.46    129.51 o 
 -11  13   3      412.82      597.14    121.02 o 
 -10  13   3        8.79      -25.56     57.81 o 
  -9  13   3      229.18      173.98     63.58 o 
  -8  13   3      128.59       95.82     62.97 o 
  -7  13   3      737.04      546.26    159.54 o 
  -6  13   3        0.44      -17.64     60.35 o 
  -5  13   3      300.20      223.89     83.90 o 
  -4  13   3      227.08      308.82     85.72 o 
  -3  13   3      958.92      924.40    131.22 o 
  -2  13   3        0.38      -55.34     55.34 o 
  -1  13   3       48.81       57.31     50.23 o 
   0  13   3     1305.13     1280.78    126.24 o 
   1  13   3     1879.02     1850.45    176.72 o 
   2  13   3       27.47       47.65     61.12 o 
   3  13   3      858.98      782.60    118.27 o 
   4  13   3      131.45      173.04     82.66 o 
   5  13   3     1491.92     1529.47    181.44 o 
   6  13   3      328.27      349.06    104.63 o 
   7  13   3       76.69      180.29     90.43 o 
   8  13   3      465.74      548.99    160.13 o 
   9  13   3        6.77        4.83     94.83 o 
  10  13   3      104.23       87.10     79.75 o 
  11  13   3      107.44       97.82     84.76 o 
  12  13   3       70.23       14.89     78.46 o 
  13  13   3      144.59      139.35     72.31 o 
  14  13   3        0.63      -26.61     73.39 o 
  15  13   3        1.31       36.97     88.46 o 
  16  13   3        0.77      172.82    169.83 o 
 -17  14   3        0.06      121.91    112.39 o 
 -16  14   3        9.16       49.85    113.55 o 
 -15  14   3       83.78      179.71    122.05 o 
 -14  14   3      615.28      544.89    178.02 o 
 -13  14   3        0.53       21.77    113.97 o 
 -12  14   3        3.80       80.89     89.54 o 
 -11  14   3      655.36      781.80    142.62 o 
 -10  14   3      392.12      524.96    107.40 o 
  -9  14   3       24.06      -27.67     62.29 o 
  -8  14   3        0.18       -4.36     56.02 o 
  -7  14   3       12.60       31.26     61.19 o 
  -6  14   3       28.20       51.69     76.49 o 
  -5  14   3       10.53       15.61     64.88 o 
  -4  14   3       82.52       55.16     70.86 o 
  -3  14   3     3309.39     3167.17    238.40 o 
  -2  14   3      134.74      207.81     88.05 o 
  -1  14   3     1135.25     1041.84    141.83 o 
   0  14   3        5.66       26.10     86.89 o 
   1  14   3      812.96      764.63    117.16 o 
   2  14   3      259.28      138.81     75.33 o 
   3  14   3      836.31      809.76    129.37 o 
   4  14   3      940.74     1022.52    160.17 o 
   5  14   3      125.85      182.15     95.41 o 
   6  14   3      467.14      504.24    118.15 o 
   7  14   3        0.20       39.16     75.09 o 
   8  14   3      846.14      862.36    146.49 o 
   9  14   3      226.38      216.70     94.72 o 
  10  14   3      140.44      109.18     92.95 o 
  11  14   3        3.61        8.16     71.72 o 
  12  14   3       91.33        3.56     81.05 o 
  13  14   3       68.39      108.31     90.78 o 
  14  14   3       78.50       72.43     94.40 o 
  15  14   3       11.50       67.65     98.72 o 
 -16  15   3       47.98       79.48    104.68 o 
 -15  15   3        1.78       79.69    107.94 o 
 -14  15   3       58.54       35.66    111.40 o 
 -13  15   3       74.60      156.86    112.03 o 
 -12  15   3      200.21      260.19    139.63 o 
 -11  15   3       16.86      -63.93    134.52 o 
 -10  15   3      359.35      359.76    149.91 o 
  -9  15   3     1066.83     1250.24    214.87 o 
  -8  15   3        1.00      -15.10     74.51 o 
  -7  15   3      507.87      453.91    108.76 o 
  -6  15   3      141.76       94.95     80.22 o 
  -5  15   3     1145.53     1011.24    148.35 o 
  -4  15   3      966.13      937.02    141.48 o 
  -3  15   3      746.26      983.21    144.25 o 
  -2  15   3       84.83       49.68     97.90 o 
  -1  15   3      279.40      367.81    109.13 o 
   0  15   3       36.98       46.63     89.61 o 
   1  15   3      118.94      131.01    104.74 o 
   2  15   3        3.75        1.97     81.94 o 
   3  15   3     1336.81      928.71    266.97 o 
   4  15   3       50.01       67.39     86.67 o 
   5  15   3     1331.75     1446.46    189.17 o 
   6  15   3      316.78      336.94    111.16 o 
   7  15   3       18.03       97.48     88.50 o 
   8  15   3       23.54      -19.17     82.46 o 
   9  15   3       85.98      187.72    103.32 o 
  10  15   3        1.22       -0.37     87.29 o 
  11  15   3       46.54     4009.34   4828.59 o 
  12  15   3      882.30      885.77    158.58 o 
  13  15   3       23.27       74.81     90.39 o 
 -14  16   3       30.44       98.85    105.11 o 
 -13  16   3      213.03      312.84    129.02 o 
 -12  16   3       51.93       72.52    109.97 o 
 -11  16   3       11.64      -18.76    105.36 o 
 -10  16   3       18.79      173.40    122.49 o 
  -9  16   3       60.75      118.03    140.77 o 
  -8  16   3        0.29      -23.33     70.58 o 
  -7  16   3      175.15      211.05     84.98 o 
  -6  16   3       52.14      162.89    106.67 o 
  -5  16   3        0.35       26.65     94.04 o 
  -4  16   3      280.95      212.99    105.17 o 
  -3  16   3      433.53      485.39    141.61 o 
  -2  16   3      644.39      479.84    137.25 o 
  -1  16   3     1117.32      908.15    167.79 o 
   0  16   3      324.00      297.41    125.51 o 
   1  16   3       89.75      111.16     98.01 o 
   2  16   3       70.04        5.01     91.37 o 
   3  16   3      334.65      392.84    158.54 o 
   4  16   3       43.83       -0.07     83.25 o 
   5  16   3       11.30      -64.33     87.38 o 
   6  16   3      873.76      727.30    140.97 o 
   7  16   3       54.70       23.58     76.44 o 
   8  16   3       10.36       59.25     81.29 o 
   9  16   3       15.09        8.67     90.64 o 
  10  16   3       22.56       65.69     85.75 o 
  11  16   3      734.38      610.85    136.66 o 
  12  16   3        3.69       72.58     89.17 o 
 -12  17   3       22.45      -36.82    104.58 o 
 -11  17   3        3.28       88.97    112.03 o 
 -10  17   3      192.88      164.05    136.53 o 
  -9  17   3       96.63       77.23    119.78 o 
  -8  17   3        6.37       84.67    100.43 o 
  -7  17   3      482.74      420.23    111.79 o 
  -6  17   3      383.07      285.15    108.76 o 
  -5  17   3       92.42      119.59     90.69 o 
  -4  17   3       41.63      111.84    107.20 o 
  -3  17   3       94.28       44.24     91.54 o 
  -2  17   3      159.10      133.62     99.82 o 
  -1  17   3      225.00      267.33    109.21 o 
   0  17   3      100.90      -21.84     88.51 o 
   1  17   3       91.26       54.78     88.28 o 
   2  17   3       65.47       40.99     82.23 o 
   3  17   3       23.27      -16.38    104.51 o 
   4  17   3       73.88       72.68    148.58 o 
   5  17   3      501.09      311.70    131.65 o 
   6  17   3      231.94      235.39    171.25 o 
   7  17   3       50.14       69.79     90.35 o 
   8  17   3       55.71      119.44     99.36 o 
   9  17   3        3.14      -21.96     89.48 o 
  10  17   3       40.66       23.47     98.39 o 
  -9  18   3      124.76      175.65    141.33 o 
  -8  18   3      389.74      282.99    116.42 o 
  -7  18   3       18.89      -70.37     86.63 o 
  -6  18   3      128.01       91.99    128.21 o 
  -5  18   3      501.29      668.36    159.87 o 
  -4  18   3       19.35      -39.21    108.72 o 
  -3  18   3      900.59     1032.58    190.01 o 
  -2  18   3       83.42       71.95    109.75 o 
  -1  18   3      448.69      549.26    135.74 o 
   0  18   3        6.20     9114.24  12251.71 o 
   1  18   3     2772.15     2517.26    511.66 o 
   2  18   3        2.74       -6.28     90.70 o 
   3  18   3        4.09      -83.33    110.58 o 
   4  18   3      140.75      272.41    123.45 o 
   5  18   3       42.52       93.54    112.56 o 
   6  18   3        0.79      -14.84     99.06 o 
   7  18   3        3.25       86.68    119.54 o 
  -5  19   3     1023.82     1149.65    339.30 o 
  -4  19   3      190.53      152.96    146.86 o 
  -3  19   3       23.81      177.20    127.32 o 
  -2  19   3       12.09       27.00     92.72 o 
  -1  19   3        0.12       18.80    108.61 o 
   0  19   3      513.78      303.49    136.71 o 
   1  19   3       40.36       59.21     93.95 o 
   2  19   3        8.24       27.23     96.04 o 
   3  19   3      481.47      563.56    175.86 o 
 -24   0   4        2.65       56.90    109.73 o 
 -23   0   4      279.25      364.25    150.41 o 
 -22   0   4        1.56      -10.46    169.65 o 
 -21   0   4     2053.25     2087.09    304.19 o 
 -20   0   4      313.27      423.88    151.80 o 
 -19   0   4      578.36      464.49    146.97 o 
 -18   0   4       39.11       59.26     91.49 o 
 -17   0   4      522.95      453.19    131.45 o 
 -16   0   4       14.60       22.86     73.28 o 
 -15   0   4     3268.97     3454.56    325.24 o 
 -14   0   4     9331.18     8902.75    496.74 o 
 -13   0   4     7255.70     6765.86    418.72 o 
 -12   0   4      579.12      628.24     69.51 o 
 -11   0   4     3052.33     3262.47    238.93 o 
 -10   0   4      437.24      605.81     75.15 o 
  -9   0   4     2270.03     2274.81    104.45 o 
  -8   0   4      227.86      286.88     47.66 o 
  -7   0   4     9499.44     8793.29    350.66 o 
  -6   0   4    14504.09    14067.14   1097.31 o 
  -5   0   4    15477.52    16569.87   1098.83 o 
  -4   0   4     3184.34     3129.20    118.20 o 
  -3   0   4     3495.42     3442.09    224.69 o 
  -2   0   4     7516.92     7470.51    359.58 o 
  -1   0   4       94.43       89.61     36.31 o 
   0   0   4     5502.17     5231.88    282.93 o 
   1   0   4     4992.04     4668.47    164.74 o 
   2   0   4    11171.45    11730.14    282.87 o 
   3   0   4       73.47      104.74     35.62 o 
   4   0   4      314.86      376.66     56.25 o 
   5   0   4     6543.86     6458.73    227.87 o 
   6   0   4       60.66       79.05     37.52 o 
   7   0   4    14923.39    14785.04    369.65 o 
   8   0   4     2981.51     3155.64    179.43 o 
   9   0   4      108.34      123.80     45.40 o 
  10   0   4     6766.34     6696.52    341.77 o 
  11   0   4       25.07       10.30     43.55 o 
  12   0   4     1862.67     1668.55    151.80 o 
  13   0   4     1431.30     1525.60    151.19 o 
  14   0   4     2511.95     2336.98    241.15 o 
  15   0   4     1969.20     1867.94    244.55 o 
  16   0   4     3205.54     3171.66    295.08 o 
  17   0   4     2820.70     2526.03    403.37 o 
  18   0   4      978.52      835.48    247.25 o 
  19   0   4      245.20      175.06    111.00 o 
  20   0   4       80.06       27.07    101.07 o 
  21   0   4      301.82      333.88    158.82 o 
 -24   1   4      125.98      265.09    100.12 o 
 -23   1   4       66.65        8.17     69.62 o 
 -22   1   4      108.32       69.26     77.66 o 
 -21   1   4      594.57      675.24    129.80 o 
 -20   1   4     4528.31     4198.85    291.94 o 
 -19   1   4     1169.37     1175.44    156.69 o 
 -18   1   4       23.90       35.22     71.41 o 
 -17   1   4     1062.85     1128.32    141.42 o 
 -16   1   4      100.50       54.06     55.99 o 
 -15   1   4        0.21      -29.41     42.90 o 
 -14   1   4        1.23        1.33     42.59 o 
 -13   1   4      845.28      791.32     76.47 o 
 -12   1   4     2852.49     2624.55    102.65 o 
 -11   1   4      488.63      455.29     38.93 o 
 -10   1   4        0.22        1.36     14.17 o 
  -9   1   4      673.40      600.99     53.76 o 
  -8   1   4    15147.10    15600.51    390.91 o 
  -7   1   4     6559.56     6850.48    170.35 o 
  -6   1   4    23894.36    24141.43    298.32 o 
  -5   1   4     6513.07     6206.32    167.81 o 
  -4   1   4     6531.90     6551.82    177.44 o 
  -3   1   4     5000.48     4885.57    149.32 o 
  -2   1   4     1297.86     1276.62     57.43 o 
  -1   1   4    61160.80    57354.95    627.06 o 
   0   1   4    15381.57    15823.12    311.10 o 
   1   1   4    10375.38    10320.26    167.05 o 
   2   1   4    11865.25    11740.05    190.38 o 
   3   1   4     3899.87     3831.27    113.29 o 
   4   1   4    23082.97    24615.56    441.76 o 
   5   1   4     3589.70     3715.88    120.66 o 
   6   1   4     4490.66     4766.38    143.11 o 
   7   1   4      136.65      180.04     33.87 o 
   8   1   4     2033.86     2009.84    101.30 o 
   9   1   4     1436.06     1422.77     88.94 o 
  10   1   4      473.94      381.68     52.68 o 
  11   1   4     1787.40     1739.54    104.73 o 
  12   1   4      493.74      404.70     60.16 o 
  13   1   4     2697.61     2619.47    139.57 o 
  14   1   4      531.94      464.32     76.19 o 
  15   1   4      138.29      140.51     55.78 o 
  16   1   4       22.72       69.99     60.36 o 
  17   1   4     1326.27     1401.56    144.05 o 
  18   1   4        5.79       38.77     67.84 o 
  19   1   4      164.30      185.76     86.03 o 
  20   1   4       12.26       60.83     69.61 o 
  21   1   4      411.11      423.36    123.61 o 
 -24   2   4      693.33      891.52    171.44 o 
 -23   2   4      191.53      264.89     97.30 o 
 -22   2   4      594.41      583.79    116.48 o 
 -21   2   4     1332.48     1415.26    181.97 o 
 -20   2   4       67.34      165.36     85.53 o 
 -19   2   4      938.30     1086.01    147.58 o 
 -18   2   4     1901.69     1736.54    183.58 o 
 -17   2   4      536.08      582.28    105.50 o 
 -16   2   4       84.96      118.95     66.56 o 
 -15   2   4      484.68      441.64     86.85 o 
 -14   2   4        0.21       10.06     45.60 o 
 -13   2   4      340.15      298.37     56.81 o 
 -12   2   4     1008.85      996.60     63.92 o 
 -11   2   4      852.25      855.11     59.67 o 
 -10   2   4     2243.14     2308.97     81.19 o 
  -9   2   4       44.36       96.01     28.38 o 
  -8   2   4       33.03       20.98     20.18 o 
  -7   2   4       21.97       47.15     27.14 o 
  -6   2   4       62.38       83.57     23.64 o 
  -5   2   4     4055.90     3687.20    117.97 o 
  -4   2   4     2128.22     1950.66     77.27 o 
  -3   2   4     8686.66     7877.68    146.72 o 
  -2   2   4      307.16      275.04     34.90 o 
  -1   2   4     1483.20     1098.58    121.50 o 
   0   2   4     5464.64     5144.77    156.85 o 
   1   2   4      100.90      107.69     18.72 o 
   2   2   4      325.75      293.72     33.32 o 
   3   2   4     3252.04     3082.13    149.79 o 
   4   2   4     2126.55     1982.94    135.54 o 
   5   2   4     2582.09     2273.92    234.48 o 
   6   2   4       66.41       75.90     25.95 o 
   7   2   4      658.56      674.83     94.32 o 
   8   2   4      714.67      508.48     84.21 o 
   9   2   4      916.39      769.60    126.09 o 
  10   2   4       18.58        8.04     28.45 o 
  11   2   4        0.07        8.41     31.56 o 
  12   2   4        7.87       15.21     40.15 o 
  13   2   4      401.98      349.77     63.74 o 
  14   2   4      182.40      149.89     51.46 o 
  15   2   4        0.18       37.62     50.49 o 
  16   2   4        3.73       -1.74     57.62 o 
  17   2   4     2795.61     1495.50    532.13 o 
  18   2   4      618.07      600.01    124.07 o 
  19   2   4       10.10       12.84     71.49 o 
  20   2   4      376.24      311.09     97.66 o 
  21   2   4       32.90       37.65     90.63 o 
 -24   3   4      619.33      883.54    185.66 o 
 -23   3   4      106.58      184.40    102.43 o 
 -22   3   4     2248.05     2180.61    221.99 o 
 -21   3   4     1248.57     1309.41    170.66 o 
 -20   3   4      114.93      258.90     97.52 o 
 -19   3   4     1536.97     1655.54    183.09 o 
 -18   3   4        7.61       14.36     59.50 o 
 -17   3   4      261.13      407.47     90.55 o 
 -16   3   4      338.03      374.10     85.13 o 
 -15   3   4       18.31       27.56     52.06 o 
 -14   3   4      728.44      731.53     85.54 o 
 -13   3   4      149.00      180.85     48.59 o 
 -12   3   4      241.31      279.17     54.49 o 
 -11   3   4     2204.88     2229.27     95.84 o 
 -10   3   4     4685.41     5175.40    197.24 o 
  -9   3   4     1920.43     2116.42    122.51 o 
  -8   3   4     1731.72     1702.81     74.47 o 
  -7   3   4      174.10      219.15     30.39 o 
  -6   3   4     6111.81     6258.73    183.39 o 
  -5   3   4     5031.10     5073.62    126.66 o 
  -4   3   4     8325.85     8305.41    159.03 o 
  -3   3   4     3090.73     2976.23    112.06 o 
  -2   3   4      490.79      447.28     36.87 o 
  -1   3   4     6526.97     5065.48    732.09 o 
   0   3   4    12298.00    11930.85    175.52 o 
   1   3   4      976.26      977.47     44.72 o 
   2   3   4     5695.11     5593.90    160.38 o 
   3   3   4     1019.40     1115.49     73.33 o 
   4   3   4      175.44      152.30     28.85 o 
   5   3   4     1364.30     1443.45     68.01 o 
   6   3   4    11065.43    12403.95    329.53 o 
   7   3   4      440.07      444.49     46.99 o 
   8   3   4      411.69      472.25     48.71 o 
   9   3   4      717.75      807.11     66.72 o 
  10   3   4      730.65      799.12     70.40 o 
  11   3   4      612.68      599.41     74.49 o 
  12   3   4      655.84      620.18     79.43 o 
  13   3   4       14.79        7.37     43.36 o 
  14   3   4     2568.34     2696.78    193.32 o 
  15   3   4     1175.85     1110.87    134.11 o 
  16   3   4        0.22        8.39     62.86 o 
  17   3   4      814.17      802.22    121.01 o 
  18   3   4     1022.71     1151.91    139.34 o 
  19   3   4     1054.15     1020.39    153.10 o 
  20   3   4     1165.89      989.08    152.70 o 
  21   3   4       10.61       13.63     88.45 o 
 -24   4   4      142.70       62.09    124.18 o 
 -23   4   4       72.14       54.72    104.60 o 
 -22   4   4       77.26      179.74    108.36 o 
 -21   4   4      126.50      274.37    115.27 o 
 -20   4   4       55.76      130.78     87.59 o 
 -19   4   4       51.95       70.40     67.86 o 
 -18   4   4       66.82       56.58     69.71 o 
 -17   4   4      148.12      117.26     64.17 o 
 -16   4   4      502.10      486.51     98.63 o 
 -15   4   4        0.28      -21.61     53.29 o 
 -14   4   4      880.27      888.27     95.61 o 
 -13   4   4      220.74      236.77     55.30 o 
 -12   4   4     1543.22     1465.83    114.42 o 
 -11   4   4      119.87      104.17     29.87 o 
 -10   4   4      288.92      362.53     43.98 o 
  -9   4   4       70.10       77.97     25.08 o 
  -8   4   4     4620.86     5190.20    154.31 o 
  -7   4   4      221.51      280.45     38.21 o 
  -6   4   4        3.47       16.19     20.13 o 
  -5   4   4       69.99       67.57     22.28 o 
  -4   4   4     1375.93     1201.44     66.63 o 
  -3   4   4      133.23      157.23     26.92 o 
  -2   4   4    30825.78    30644.44    501.98 o 
  -1   4   4      165.11      121.99     21.95 o 
   0   4   4     8249.83     8226.85    245.37 o 
   1   4   4     1493.77     1627.93     98.74 o 
   2   4   4        5.89       -8.97     25.90 o 
   3   4   4      268.24      267.13     38.66 o 
   4   4   4     2065.70     2052.21    103.79 o 
   5   4   4     1334.09     1378.78     85.92 o 
   6   4   4      457.31      535.46     43.00 o 
   7   4   4      206.71      172.83     32.31 o 
   8   4   4     1645.05     1641.76     89.55 o 
   9   4   4       93.72      128.77     37.95 o 
  10   4   4     1062.60     1096.10     96.19 o 
  11   4   4      235.96      277.21     60.73 o 
  12   4   4     1984.28     2143.40    170.82 o 
  13   4   4       23.38       47.29     57.95 o 
  14   4   4      109.60      101.14     65.97 o 
  15   4   4       71.95       77.03     65.10 o 
  16   4   4      156.00      125.05     73.29 o 
  17   4   4        7.78       -0.97     59.51 o 
  18   4   4     1047.90     1005.31    136.93 o 
  19   4   4       83.88       39.78     69.50 o 
  20   4   4       20.91       64.33     69.19 o 
  21   4   4        7.51       -1.90     88.52 o 
 -24   5   4        1.48     -129.02    135.20 o 
 -23   5   4      117.85      190.99    125.99 o 
 -22   5   4       97.93      153.43    108.45 o 
 -21   5   4       43.23       88.27     93.31 o 
 -20   5   4      164.62      151.05     98.82 o 
 -19   5   4      144.16      104.92     85.88 o 
 -18   5   4     1416.23     1718.73    186.99 o 
 -17   5   4      162.51      159.31     74.79 o 
 -16   5   4     2051.55     1849.63    183.34 o 
 -15   5   4      144.50      153.16     58.97 o 
 -14   5   4      652.90      665.54     88.20 o 
 -13   5   4      353.70      363.61     69.83 o 
 -12   5   4     1993.33     2006.73    140.04 o 
 -11   5   4      333.70      349.26     47.45 o 
 -10   5   4      556.10      597.69     58.60 o 
  -9   5   4     1260.57     1311.38     84.95 o 
  -8   5   4       74.62       28.52     30.03 o 
  -7   5   4       19.69       43.80     27.33 o 
  -6   5   4     1037.67     1059.49     72.36 o 
  -5   5   4     2358.58     2241.28     98.12 o 
  -4   5   4      421.75      453.46     43.47 o 
  -3   5   4     1191.09     1186.61     68.54 o 
  -2   5   4     2006.49     1433.32    230.07 o 
  -1   5   4      584.06      663.68     49.00 o 
   0   5   4     4945.43     5026.16    128.80 o 
   1   5   4     7662.31     7426.37    146.19 o 
   2   5   4       38.47       57.61     22.96 o 
   3   5   4      319.50      357.87     43.89 o 
   4   5   4     1525.84     1712.98     91.60 o 
   5   5   4      164.16      159.75     31.45 o 
   6   5   4       43.22       73.06     28.99 o 
   7   5   4       95.18      108.89     30.11 o 
   8   5   4      483.80      557.79     62.27 o 
   9   5   4     3563.86     3257.90    203.26 o 
  10   5   4     1621.21     1580.63    147.12 o 
  11   5   4       33.07       26.26     57.63 o 
  12   5   4      109.71      116.62     70.08 o 
  13   5   4       12.14       21.88     57.59 o 
  14   5   4      706.90      672.07    110.45 o 
  15   5   4       42.95       34.70     66.55 o 
  16   5   4        0.52      -12.61     62.76 o 
  17   5   4        0.52       92.26     74.27 o 
  18   5   4       32.93       29.91     65.42 o 
  19   5   4      213.14      234.97     77.65 o 
  20   5   4       57.06       47.70     87.48 o 
  21   5   4       62.46       70.01    100.11 o 
 -23   6   4      111.12      272.66    169.67 o 
 -22   6   4        0.51      266.46    353.35 o 
 -21   6   4      174.02      206.21    117.45 o 
 -20   6   4      132.56       73.37     96.61 o 
 -19   6   4      106.13      110.75    101.97 o 
 -18   6   4       26.73      115.45     83.96 o 
 -17   6   4     1007.52     1036.41    169.20 o 
 -16   6   4     1025.41     1287.15    153.28 o 
 -15   6   4     1305.56     1384.03    131.33 o 
 -14   6   4      645.16      573.92     84.07 o 
 -13   6   4      308.84      460.35     84.12 o 
 -12   6   4     7237.75     7413.53    274.81 o 
 -11   6   4       79.18       79.35     34.80 o 
 -10   6   4     2402.96     2687.18    133.58 o 
  -9   6   4       55.93       32.97     31.66 o 
  -8   6   4      486.21      470.47     55.15 o 
  -7   6   4     2451.28     2712.42    122.18 o 
  -6   6   4      383.85      368.04     46.26 o 
  -5   6   4      789.01      705.47    131.19 o 
  -4   6   4     1103.05      994.89     69.48 o 
  -3   6   4     1362.93     1148.73     74.72 o 
  -2   6   4     1133.04     1287.26     75.00 o 
  -1   6   4     2121.07     1972.78     89.59 o 
   0   6   4       51.85       68.37     23.62 o 
   1   6   4        2.81       11.52     17.32 o 
   2   6   4     3852.42     4066.74    211.47 o 
   3   6   4       64.40      118.27     20.78 o 
   4   6   4       37.96       33.76     23.53 o 
   5   6   4     4638.62     4933.61    151.04 o 
   6   6   4      425.47      421.35     43.18 o 
   7   6   4       12.68        5.74     39.94 o 
   8   6   4     3276.92     3235.74    206.63 o 
   9   6   4     1971.57     1979.82    165.80 o 
  10   6   4      781.52      702.63    105.76 o 
  11   6   4        9.78       21.64     61.81 o 
  12   6   4       68.02      102.31     65.88 o 
  13   6   4     1150.04     1175.15    139.63 o 
  14   6   4      105.91      159.40     79.93 o 
  15   6   4        3.11       57.56     71.82 o 
  16   6   4       15.19      -12.63     63.09 o 
  17   6   4      796.26      824.90    126.50 o 
  18   6   4       51.23       52.23     71.53 o 
  19   6   4       43.33       71.34     77.71 o 
  20   6   4      293.80      217.11     97.70 o 
 -23   7   4        2.48       68.97    159.14 o 
 -22   7   4      386.52      463.31    221.99 o 
 -21   7   4      359.63      527.58    138.99 o 
 -20   7   4       61.07      109.46    102.70 o 
 -19   7   4     1190.44     1087.90    177.21 o 
 -18   7   4     1228.77     1426.57    205.54 o 
 -17   7   4       96.07      121.08     89.34 o 
 -16   7   4      190.09      232.10     83.05 o 
 -15   7   4        1.17       31.55     58.34 o 
 -14   7   4       18.58       47.73     52.70 o 
 -13   7   4      407.01      446.51     77.53 o 
 -12   7   4      877.23     1116.38    113.14 o 
 -11   7   4     1900.90     2163.25    130.23 o 
 -10   7   4     5459.50     5461.08    201.46 o 
  -9   7   4     2923.92     3006.70    168.56 o 
  -8   7   4      432.22      511.62     59.05 o 
  -7   7   4      374.12      332.61     49.10 o 
  -6   7   4     4281.44     4181.08    154.63 o 
  -5   7   4      626.29      623.51     62.11 o 
  -4   7   4     1659.28     1342.68    223.06 o 
  -3   7   4       93.77       62.55     28.56 o 
  -2   7   4       30.89       39.66     25.40 o 
  -1   7   4     5658.07     5572.17    160.35 o 
   0   7   4       18.13       70.02     25.08 o 
   1   7   4     1590.44     1443.47     76.98 o 
   2   7   4     6769.19     6663.15    153.86 o 
   3   7   4       16.76       47.86     31.80 o 
   4   7   4      998.68     1138.24     77.94 o 
   5   7   4      309.83      410.69     80.30 o 
   6   7   4     4063.53     3770.75    222.48 o 
   7   7   4      243.59      345.32     75.72 o 
   8   7   4     2793.05     2802.35    203.46 o 
   9   7   4      256.97      288.18     80.30 o 
  10   7   4      564.34      653.00    110.83 o 
  11   7   4       18.51       -7.93     54.16 o 
  12   7   4      139.85      143.10     76.56 o 
  13   7   4      677.05      728.24    119.63 o 
  14   7   4      266.48      283.11     99.22 o 
  15   7   4     1310.43     1335.26    161.57 o 
  16   7   4      117.02      203.25     86.18 o 
  17   7   4       66.31       63.79     76.52 o 
  18   7   4      304.89      377.36     96.71 o 
  19   7   4      483.65      667.89    123.36 o 
  20   7   4      497.19      604.70    142.50 o 
 -22   8   4      238.74      189.50    159.52 o 
 -21   8   4        4.31       76.47    194.92 o 
 -20   8   4      106.56      229.32    120.65 o 
 -19   8   4      169.05       77.40    107.07 o 
 -18   8   4       97.79       86.55     97.95 o 
 -17   8   4      309.17      447.67    131.79 o 
 -16   8   4        8.44       72.20     74.56 o 
 -15   8   4      816.88      887.77    139.02 o 
 -14   8   4      949.51     1073.28    146.04 o 
 -13   8   4     3166.08     2964.82    217.97 o 
 -12   8   4     1625.37     1705.31    140.84 o 
 -11   8   4     1194.04     1285.24    119.50 o 
 -10   8   4     1780.52     1888.27    125.86 o 
  -9   8   4        0.20       29.62     35.19 o 
  -8   8   4      120.36      138.36     42.63 o 
  -7   8   4     3412.33     3462.28    150.64 o 
  -6   8   4     1430.27     1380.19     94.39 o 
  -5   8   4        2.11       13.42     30.74 o 
  -4   8   4     1631.31     1310.19    247.81 o 
  -3   8   4     8923.29     6558.82   1385.49 o 
  -2   8   4       10.48       21.54     28.65 o 
  -1   8   4     2601.05     2592.16    124.23 o 
   0   8   4     1451.03     1505.30     86.17 o 
   1   8   4     8063.92     8007.36    299.24 o 
   2   8   4     1900.29     1946.81     85.28 o 
   3   8   4       10.70        7.17     32.17 o 
   4   8   4     1609.64     1406.95    138.50 o 
   5   8   4     2021.40     2056.27    168.66 o 
   6   8   4     2530.46     2440.90    188.12 o 
   7   8   4     1208.81     1211.36    140.03 o 
   8   8   4      420.47      406.52     92.81 o 
   9   8   4        1.16       43.49     63.29 o 
  10   8   4      185.17      200.87     81.40 o 
  11   8   4      702.94      771.96    125.44 o 
  12   8   4      118.96       35.89     63.75 o 
  13   8   4     1770.19     1670.28    184.84 o 
  14   8   4        0.10       88.61     78.93 o 
  15   8   4     1395.16     1516.39    185.58 o 
  16   8   4       26.97      -13.49     67.79 o 
  17   8   4      883.67     1011.94    147.72 o 
  18   8   4       87.85       -1.84     61.55 o 
  19   8   4       22.02       32.99     89.18 o 
 -22   9   4       33.18      -49.01    152.50 o 
 -21   9   4      131.03      244.62    155.42 o 
 -20   9   4      411.99      691.67    212.47 o 
 -19   9   4     1374.96     1108.25    202.44 o 
 -18   9   4       22.27       -5.96     85.61 o 
 -17   9   4      497.39      536.98    140.48 o 
 -16   9   4      137.66      124.77     86.66 o 
 -15   9   4        2.19       42.35     71.25 o 
 -14   9   4     1250.82     1090.73    150.31 o 
 -13   9   4     3960.02     3818.46    259.98 o 
 -12   9   4        1.14       16.08     57.54 o 
 -11   9   4      706.85      833.66    121.41 o 
 -10   9   4      573.75      694.54     83.15 o 
  -9   9   4      237.23      207.62     49.99 o 
  -8   9   4     2739.49     2661.65    144.92 o 
  -7   9   4      421.11      475.02     60.97 o 
  -6   9   4        4.51        5.65     31.70 o 
  -5   9   4       50.15       19.77     35.93 o 
  -4   9   4      698.45      714.00     70.92 o 
  -3   9   4      558.48      621.71     65.95 o 
  -2   9   4      549.25      530.75     80.69 o 
  -1   9   4     1458.39     1442.83     91.97 o 
   0   9   4     1779.95     1744.74     97.72 o 
   1   9   4        5.86       24.59     44.18 o 
   2   9   4       14.40       19.56     37.44 o 
   3   9   4     1091.75      835.80    116.27 o 
   4   9   4     3860.53     3709.83    274.85 o 
   5   9   4     1958.21     2103.63    179.47 o 
   6   9   4      328.36      302.20     84.10 o 
   7   9   4      368.63      292.89     81.59 o 
   8   9   4      693.27      688.47    116.17 o 
   9   9   4      108.56      142.48     71.40 o 
  10   9   4     1069.83     1120.07    149.86 o 
  11   9   4     2397.69     2509.75    217.76 o 
  12   9   4     1407.04     1389.99    170.50 o 
  13   9   4       16.87       81.70     79.01 o 
  14   9   4        9.51       15.41     76.81 o 
  15   9   4      241.13      280.58     96.97 o 
  16   9   4     1030.76     1204.87    160.93 o 
  17   9   4      196.26      295.41     94.68 o 
  18   9   4        5.08       44.63     75.60 o 
  19   9   4       12.61       25.47     98.67 o 
 -21  10   4       66.79       65.43    145.28 o 
 -20  10   4       31.36      -17.38    117.34 o 
 -19  10   4       11.13        4.66    126.93 o 
 -18  10   4      389.92      376.47    187.70 o 
 -17  10   4     1814.10     1789.90    239.36 o 
 -16  10   4     1766.41     1604.45    196.22 o 
 -15  10   4        6.37       -1.45     74.69 o 
 -14  10   4     8965.03     9175.94    474.49 o 
 -13  10   4      385.13      447.98    109.53 o 
 -12  10   4      611.27      724.44    123.45 o 
 -11  10   4     2149.83     2121.70    193.17 o 
 -10  10   4       93.13      116.78     63.25 o 
  -9  10   4     2400.74     2276.17    164.52 o 
  -8  10   4       10.90        1.22     42.13 o 
  -7  10   4      328.24      311.98     58.21 o 
  -6  10   4     1222.14     1077.30    153.53 o 
  -5  10   4     3987.80     3899.45    195.86 o 
  -4  10   4      296.24      255.14     51.34 o 
  -3  10   4        7.98       26.84     34.04 o 
  -2  10   4     4587.39     3998.10    238.10 o 
  -1  10   4      260.09      289.74     49.91 o 
   0  10   4     1765.62     1769.82    129.98 o 
   1  10   4     1462.97     1547.13    122.35 o 
   2  10   4     2674.18     2640.16    198.36 o 
   3  10   4      222.20      197.94     75.92 o 
   4  10   4       40.33      140.17     63.38 o 
   5  10   4     2323.87     2336.07    194.40 o 
   6  10   4     1765.66     2130.91    192.35 o 
   7  10   4      144.94      147.29     74.26 o 
   8  10   4      285.86      233.57     82.27 o 
   9  10   4     1305.09     1268.26    161.15 o 
  10  10   4     1208.82     1341.72    168.61 o 
  11  10   4      842.79      892.26    141.35 o 
  12  10   4     1462.78     1511.53    179.89 o 
  13  10   4      736.60      682.24    134.32 o 
  14  10   4     1064.63     1029.47    151.37 o 
  15  10   4      349.71      348.70    103.52 o 
  16  10   4      239.07      343.32    104.42 o 
  17  10   4        2.43       54.89     83.69 o 
  18  10   4      439.56      621.92    160.96 o 
 -20  11   4      288.25      506.07    204.18 o 
 -19  11   4       10.54       42.39    107.97 o 
 -18  11   4      590.73      603.19    202.61 o 
 -17  11   4        4.30      -35.46     91.44 o 
 -16  11   4       21.29       42.81     77.08 o 
 -15  11   4      115.82      236.72     95.31 o 
 -14  11   4     1054.15     1029.23    156.70 o 
 -13  11   4      616.92      695.81    126.32 o 
 -12  11   4       61.89       61.43     79.07 o 
 -11  11   4      924.54      763.04    120.64 o 
 -10  11   4     1315.99     1414.19    138.14 o 
  -9  11   4      291.54      277.43     71.74 o 
  -8  11   4     3480.80     3644.80    208.02 o 
  -7  11   4      214.45      167.52     56.56 o 
  -6  11   4      120.47      137.60     47.59 o 
  -5  11   4        2.77       20.19     37.36 o 
  -4  11   4     1574.77     1546.29    111.63 o 
  -3  11   4      892.24      928.62     88.98 o 
  -2  11   4      270.25      265.57     63.80 o 
  -1  11   4      767.56      526.12    181.64 o 
   0  11   4       50.10       31.22     47.44 o 
   1  11   4      173.68      165.34     60.52 o 
   2  11   4        0.99      -13.32     53.60 o 
   3  11   4      940.87      929.09    127.53 o 
   4  11   4     4704.72     4574.84    289.41 o 
   5  11   4     1837.16     1922.17    184.68 o 
   6  11   4      248.20      266.23     85.76 o 
   7  11   4      235.74      208.11     86.22 o 
   8  11   4      163.15      169.44     85.54 o 
   9  11   4     2900.60     2690.93    232.68 o 
  10  11   4      191.19      165.19     86.31 o 
  11  11   4      520.60      564.70    123.79 o 
  12  11   4      922.83      905.23    150.35 o 
  13  11   4       52.40       17.02     77.33 o 
  14  11   4       15.19      110.58     81.61 o 
  15  11   4      422.70      359.78    103.31 o 
  16  11   4      966.08     1095.65    161.38 o 
  17  11   4       30.40       34.20     83.03 o 
 -19  12   4      120.55      190.49    140.55 o 
 -18  12   4      253.21      176.79    137.03 o 
 -17  12   4       79.33      103.78     98.60 o 
 -16  12   4       16.38       14.26     82.94 o 
 -15  12   4      130.99      115.59     82.60 o 
 -14  12   4        4.28        4.24     78.47 o 
 -13  12   4      210.60      282.56    101.29 o 
 -12  12   4      125.01       81.48     80.99 o 
 -11  12   4     1247.62     1276.51    164.07 o 
 -10  12   4      622.68      666.77    130.56 o 
  -9  12   4       16.33       31.03     53.75 o 
  -8  12   4      292.34      405.29     90.68 o 
  -7  12   4      801.03      834.65    106.30 o 
  -6  12   4       31.85       -6.42     47.52 o 
  -5  12   4      384.06      413.86     74.56 o 
  -4  12   4       19.64       37.01     57.61 o 
  -3  12   4      859.10      866.25    103.53 o 
  -2  12   4      789.46      763.13     97.11 o 
  -1  12   4      268.26      262.84     67.31 o 
   0  12   4      912.15      661.69    157.08 o 
   1  12   4       32.74       37.42     66.91 o 
   2  12   4       79.26      100.40     69.83 o 
   3  12   4      129.40      109.85     74.64 o 
   4  12   4      806.97      834.99    130.72 o 
   5  12   4       48.70       50.30     72.61 o 
   6  12   4       41.59       86.63     69.88 o 
   7  12   4     1837.70     1837.23    199.07 o 
   8  12   4        2.41       39.93     83.93 o 
   9  12   4      552.43      585.33    133.00 o 
  10  12   4      160.09      155.14     91.53 o 
  11  12   4        1.80       28.55     82.48 o 
  12  12   4      676.81      558.13    120.26 o 
  13  12   4       31.40       46.16     83.97 o 
  14  12   4      365.62      305.05    104.39 o 
  15  12   4        0.86      -43.93     72.32 o 
  16  12   4      361.90      260.49    110.38 o 
 -18  13   4     1198.91      686.94    213.08 o 
 -17  13   4       19.05      162.90    110.24 o 
 -16  13   4        0.25      113.81    100.70 o 
 -15  13   4      606.79      560.47    140.53 o 
 -14  13   4      704.83      729.32    146.97 o 
 -13  13   4       74.69       27.04     70.90 o 
 -12  13   4      352.06      304.23    104.20 o 
 -11  13   4       56.25      105.97     98.95 o 
 -10  13   4      499.54      618.46    125.48 o 
  -9  13   4      735.80      812.64    113.53 o 
  -8  13   4        8.61       55.75     57.50 o 
  -7  13   4     1808.57     1765.85    156.80 o 
  -6  13   4      125.36      265.69     77.49 o 
  -5  13   4      626.38      621.94    113.55 o 
  -4  13   4       82.28      141.60     79.53 o 
  -3  13   4       32.88       80.46     66.31 o 
  -2  13   4      141.98      158.69     64.18 o 
  -1  13   4      251.15      211.09     73.47 o 
   0  13   4      720.11      449.50    140.38 o 
   1  13   4       14.02       40.44     60.72 o 
   2  13   4     1058.64     1199.30    171.65 o 
   3  13   4      334.05      333.02     98.05 o 
   4  13   4      240.60      281.47     94.28 o 
   5  13   4       98.53      180.57     90.45 o 
   6  13   4      365.39      443.33    114.09 o 
   7  13   4      154.14      134.33    109.90 o 
   8  13   4      334.69      473.92    115.21 o 
   9  13   4      176.92      221.51     93.20 o 
  10  13   4      307.13      275.34    102.53 o 
  11  13   4      303.52      157.90     94.47 o 
  12  13   4        5.55       -5.31     67.18 o 
  13  13   4       33.03       78.26     85.44 o 
  14  13   4      851.14      899.07    159.42 o 
  15  13   4        9.56       94.21     90.33 o 
 -17  14   4       22.46       61.74     98.53 o 
 -16  14   4      401.55      566.77    178.22 o 
 -15  14   4      183.63     6902.81   9207.90 o 
 -14  14   4     1288.03     1203.61    211.18 o 
 -13  14   4      169.77       76.08     90.76 o 
 -12  14   4      334.50      409.05    110.11 o 
 -11  14   4      265.00      319.51    108.95 o 
 -10  14   4       98.95       57.75     85.26 o 
  -9  14   4       13.06       95.50     91.93 o 
  -8  14   4      237.01      355.82     93.35 o 
  -7  14   4       20.08      -33.92     67.42 o 
  -6  14   4        8.30      -20.63     59.62 o 
  -5  14   4      460.30      570.86    115.87 o 
  -4  14   4      772.93      902.61    149.59 o 
  -3  14   4     1243.41     1375.11    162.96 o 
  -2  14   4     4026.67     3432.79    300.19 o 
  -1  14   4      104.06       85.41     83.34 o 
   0  14   4     1703.28     1904.83    178.99 o 
   1  14   4      248.13      145.69     74.37 o 
   2  14   4      538.22      503.12    125.67 o 
   3  14   4      992.53     1018.97    165.12 o 
   4  14   4       17.16      -19.66     77.87 o 
   5  14   4      124.95      169.53     90.90 o 
   6  14   4      138.81      159.52    100.33 o 
   7  14   4      226.72      329.94    110.36 o 
   8  14   4     1519.05     1519.96    188.36 o 
   9  14   4      797.23      908.75    161.60 o 
  10  14   4      303.34      312.54    104.39 o 
  11  14   4      203.62       65.21     80.66 o 
  12  14   4      237.75      386.21    107.23 o 
  13  14   4      478.59      524.02    133.21 o 
  14  14   4      107.15      111.98     92.60 o 
 -16  15   4       50.83       88.00    110.39 o 
 -15  15   4      257.36      277.56    121.27 o 
 -14  15   4      156.68      197.41    112.17 o 
 -13  15   4       45.62       31.97     86.40 o 
 -12  15   4      847.87      671.42    171.52 o 
 -11  15   4      605.15      751.54    156.71 o 
 -10  15   4       63.29       28.38     85.80 o 
  -9  15   4      113.31      203.36    105.28 o 
  -8  15   4        1.13      -11.38     66.77 o 
  -7  15   4      228.30      279.19     94.64 o 
  -6  15   4       89.64       82.44     76.75 o 
  -5  15   4       23.16       51.70     73.62 o 
  -4  15   4       20.38       45.99     82.02 o 
  -3  15   4      357.75      288.25    108.50 o 
  -2  15   4       76.19       40.16     96.71 o 
  -1  15   4     1460.59     1565.06    221.07 o 
   0  15   4      159.90       84.12     90.57 o 
   1  15   4       46.30      -75.48     75.48 o 
   2  15   4       19.26       87.40     75.95 o 
   3  15   4      924.40     1158.58    221.92 o 
   4  15   4        8.92       22.93     79.05 o 
   5  15   4      331.48      310.72    103.26 o 
   6  15   4       23.08       65.33     89.08 o 
   7  15   4       14.10       72.20     90.34 o 
   8  15   4      282.61      231.39     98.41 o 
   9  15   4      765.22      690.74    139.33 o 
  10  15   4      471.05      422.93    115.67 o 
  11  15   4      898.60     1377.86    279.25 o 
  12  15   4       38.33       68.15     88.74 o 
  13  15   4       34.89      120.60    101.65 o 
 -14  16   4       30.12       64.96    102.51 o 
 -13  16   4      179.74      114.09    135.36 o 
 -12  16   4        7.94      155.41    119.74 o 
 -11  16   4       49.44       -3.71     98.83 o 
 -10  16   4      183.70      193.20    134.60 o 
  -9  16   4        0.01       82.32     92.55 o 
  -8  16   4       49.28       32.96     84.87 o 
  -7  16   4      542.51      486.75    111.41 o 
  -6  16   4      333.81      298.56    104.85 o 
  -5  16   4        3.88       69.49     95.27 o 
  -4  16   4      279.06      226.68    108.55 o 
  -3  16   4     1586.34     1667.40    231.23 o 
  -2  16   4      354.32      361.11    126.65 o 
  -1  16   4      109.56       91.16    101.00 o 
   0  16   4      225.48      215.23    102.50 o 
   1  16   4      526.06      397.30    130.41 o 
   2  16   4      133.85      165.25    124.75 o 
   3  16   4       18.36       75.16    104.91 o 
   4  16   4      328.24      299.09    112.53 o 
   5  16   4      251.75      143.15     89.07 o 
   6  16   4       56.59       -2.13     76.52 o 
   7  16   4      268.51      356.47    113.58 o 
   8  16   4      335.28      340.99    111.05 o 
   9  16   4      194.56       83.62     84.57 o 
  10  16   4      134.82       94.10     93.87 o 
  11  16   4       47.18       -7.43     82.51 o 
 -12  17   4        0.46       21.09    119.07 o 
 -11  17   4       46.61       -4.48    151.60 o 
 -10  17   4       23.36       99.47    136.19 o 
  -9  17   4        3.42       33.30    119.94 o 
  -8  17   4      346.33      329.61    125.83 o 
  -7  17   4      726.77      715.64    187.31 o 
  -6  17   4     1576.43     1493.94    263.01 o 
  -5  17   4        1.82       30.12     87.11 o 
  -4  17   4      332.03      342.70    121.45 o 
  -3  17   4       72.68       85.69     98.59 o 
  -2  17   4       50.24      128.18     95.77 o 
  -1  17   4      540.19      471.40    136.90 o 
   0  17   4       48.12       77.38     93.91 o 
   1  17   4       74.41       53.18     92.13 o 
   2  17   4      673.55      938.35    181.51 o 
   3  17   4      265.55      268.29    122.22 o 
   4  17   4      497.48      289.91    133.38 o 
   5  17   4      102.05       96.61    110.38 o 
   6  17   4      962.23     1113.49    200.00 o 
   7  17   4       77.09      122.76     98.11 o 
   8  17   4       19.02      157.17     94.70 o 
   9  17   4       34.47       23.73     85.72 o 
  -9  18   4      207.17      104.80    133.11 o 
  -8  18   4       22.00      -83.02    151.60 o 
  -7  18   4      160.45      219.11    125.24 o 
  -6  18   4      201.04      182.07    115.73 o 
  -5  18   4       20.45       -4.09     99.06 o 
  -4  18   4     1041.36     1318.55    306.81 o 
  -3  18   4       12.55       94.28    103.48 o 
  -2  18   4       50.13      101.14    110.58 o 
  -1  18   4      267.43      250.32    119.66 o 
   0  18   4      384.65      452.99    132.28 o 
   1  18   4       49.49       91.94     96.51 o 
   2  18   4        0.42      102.08    112.57 o 
   3  18   4       22.25      117.63    122.75 o 
   4  18   4       36.84        8.41     99.97 o 
   5  18   4       66.06       76.49    113.49 o 
   6  18   4        3.63       79.64    111.49 o 
  -4  19   4       22.30       72.49    119.21 o 
  -3  19   4      224.90      206.62    121.49 o 
  -2  19   4        0.09       -9.15    112.47 o 
  -1  19   4       16.46      -40.29    102.13 o 
   0  19   4       28.86      119.30    118.34 o 
   1  19   4      251.06      170.36    130.21 o 
 -24   1   5        6.37      -14.13     79.02 o 
 -23   1   5        2.18       49.43     80.76 o 
 -22   1   5      160.73      116.70     81.57 o 
 -21   1   5      100.34       49.16     72.51 o 
 -20   1   5        0.51      -10.14     72.20 o 
 -19   1   5     4488.33     4029.08    277.86 o 
 -18   1   5      515.59      521.01    104.49 o 
 -17   1   5     2712.64     2625.76    212.57 o 
 -16   1   5      255.57      289.97     77.82 o 
 -15   1   5     1721.19     1741.88    163.80 o 
 -14   1   5      497.00      454.07     84.39 o 
 -13   1   5      571.27      460.28     82.09 o 
 -12   1   5        8.14       19.58     27.27 o 
 -11   1   5     2155.44     2162.62    110.01 o 
 -10   1   5      157.16      311.96     81.68 o 
  -9   1   5     1545.27     1372.97     79.01 o 
  -8   1   5     1084.85     1151.10     68.72 o 
  -7   1   5      958.28      770.23     61.25 o 
  -6   1   5      673.95      633.45     55.83 o 
  -5   1   5     6266.88     6314.75    275.20 o 
  -4   1   5     1086.06     1064.37     57.89 o 
  -3   1   5       20.92       22.12     16.59 o 
  -2   1   5       19.80       57.09     29.93 o 
  -1   1   5      144.43      130.67     36.19 o 
   0   1   5       16.82       22.50     15.96 o 
   1   1   5     7863.60     7894.65    161.67 o 
   2   1   5     3456.11     3394.48    115.13 o 
   3   1   5     3419.19     3047.99    109.98 o 
   4   1   5      512.50      543.80     50.21 o 
   5   1   5        0.94       24.81     23.97 o 
   6   1   5      950.22      951.88     69.17 o 
   7   1   5     4963.88     4680.00    155.06 o 
   8   1   5       75.79      116.17     37.11 o 
   9   1   5      400.25      456.16     54.63 o 
  10   1   5     1198.69     1188.99     88.63 o 
  11   1   5       15.20       44.63     37.26 o 
  12   1   5        9.34       17.12     41.83 o 
  13   1   5      422.87      409.18     72.08 o 
  14   1   5     2127.06     2019.26    147.48 o 
  15   1   5     1572.63     1313.14    134.45 o 
  16   1   5      245.31      317.44     92.53 o 
  17   1   5      248.79      289.05    101.23 o 
  18   1   5      617.94      555.56    116.03 o 
  19   1   5      533.88      452.65    109.00 o 
  20   1   5      132.16      127.65     87.14 o 
  21   1   5      133.03      346.97    121.22 o 
 -24   2   5        1.44       65.06     82.30 o 
 -23   2   5      999.64     1091.25    159.70 o 
 -22   2   5        0.23       70.66     86.59 o 
 -21   2   5       81.62       29.42     74.95 o 
 -20   2   5      115.42      166.90     82.80 o 
 -19   2   5        6.28       11.67     65.78 o 
 -18   2   5        0.44        0.02     58.67 o 
 -17   2   5    10234.74     9676.69    406.96 o 
 -16   2   5      310.98      307.52     82.41 o 
 -15   2   5     1682.71     1573.95    154.65 o 
 -14   2   5        1.01        9.90     50.51 o 
 -13   2   5     1235.31     1131.54    125.78 o 
 -12   2   5     2200.83     2193.81    127.13 o 
 -11   2   5     2677.54     2844.46    137.14 o 
 -10   2   5      978.21     1061.46     82.43 o 
  -9   2   5     2721.32     2705.53    129.75 o 
  -8   2   5       22.97       22.99     23.08 o 
  -7   2   5     4950.69     5472.71    167.72 o 
  -6   2   5     4085.76     3862.27    101.71 o 
  -5   2   5     3580.39     3113.53     97.22 o 
  -4   2   5       70.48      110.79     23.74 o 
  -3   2   5     1442.70     1231.69     64.00 o 
  -2   2   5      317.95      270.08     30.47 o 
  -1   2   5      108.82       43.44     16.97 o 
   0   2   5      298.83      331.87     34.35 o 
   1   2   5     3731.30     3539.00    144.18 o 
   2   2   5     4408.65     4171.60    202.18 o 
   3   2   5     5026.85     4628.47    578.41 o 
   4   2   5       27.16       30.38     24.59 o 
   5   2   5      671.60      705.86     54.90 o 
   6   2   5     1015.74      993.35     66.36 o 
   7   2   5     6223.26     6053.95    169.15 o 
   8   2   5      208.88      194.01     36.91 o 
   9   2   5     4493.80     4376.66    156.62 o 
  10   2   5      133.91      188.17     49.68 o 
  11   2   5      579.82      498.50     73.44 o 
  12   2   5        0.06       -8.73     38.69 o 
  13   2   5     5795.29     5698.60    237.18 o 
  14   2   5        1.43       -9.51     44.57 o 
  15   2   5      608.76      621.10    100.47 o 
  16   2   5      103.63      120.76    112.22 o 
  17   2   5       24.59       36.03     70.95 o 
  18   2   5       68.39       68.41     71.04 o 
  19   2   5       11.49       -3.97     68.58 o 
  20   2   5       86.09      111.11     81.19 o 
  21   2   5      216.05      215.89    103.61 o 
 -24   3   5      236.46      285.02    128.22 o 
 -23   3   5     1169.57     1322.55    207.85 o 
 -22   3   5      656.08      763.45    183.38 o 
 -21   3   5        2.69      129.68     84.16 o 
 -20   3   5       90.25       11.26     63.16 o 
 -19   3   5      648.78      725.74    125.40 o 
 -18   3   5       41.02       21.75     65.33 o 
 -17   3   5      216.14      231.22     77.22 o 
 -16   3   5      114.88      253.52     78.39 o 
 -15   3   5     2227.05     2258.37    191.61 o 
 -14   3   5      107.36      125.89     63.21 o 
 -13   3   5      902.93      959.56     93.88 o 
 -12   3   5      532.10      503.07     66.45 o 
 -11   3   5     3949.74     3889.21    171.84 o 
 -10   3   5      668.02      641.43     67.26 o 
  -9   3   5      398.59      371.42     50.85 o 
  -8   3   5      821.81      855.84     72.34 o 
  -7   3   5      172.11      166.14     28.58 o 
  -6   3   5     7164.11     7271.74    154.20 o 
  -5   3   5     9445.53     9253.99    258.18 o 
  -4   3   5      119.29      129.08     24.99 o 
  -3   3   5     9422.61     7880.51    950.53 o 
  -2   3   5     4646.25     4331.25    141.08 o 
  -1   3   5     7199.16     6187.96    726.47 o 
   0   3   5       40.46       54.14     16.27 o 
   1   3   5     5763.21     5913.19    159.25 o 
   2   3   5     4676.31     4822.20    160.29 o 
   3   3   5     2074.20     1951.41    105.28 o 
   4   3   5      964.95      931.85     76.36 o 
   5   3   5      740.38      756.25     87.72 o 
   6   3   5     3468.47     3867.66    157.93 o 
   7   3   5     6348.43     6435.10    224.43 o 
   8   3   5       23.05       50.17     33.07 o 
   9   3   5      142.87      132.11     42.30 o 
  10   3   5       26.18       27.49     39.74 o 
  11   3   5     3000.80     2866.30    157.71 o 
  12   3   5       25.43        6.58     44.01 o 
  13   3   5      122.40      123.71     62.91 o 
  14   3   5        4.16      -18.40     53.95 o 
  15   3   5     3936.55     3266.37    259.72 o 
  16   3   5        7.79       38.23     60.12 o 
  17   3   5      205.87      129.04     81.89 o 
  18   3   5        8.39       16.60     76.05 o 
  19   3   5      665.30      925.96    199.96 o 
  20   3   5       47.99       44.38     75.05 o 
 -24   4   5        4.31      208.62    137.22 o 
 -23   4   5        2.59       80.18    100.16 o 
 -22   4   5       39.85       37.77     81.50 o 
 -21   4   5      416.52      354.62    113.94 o 
 -20   4   5       27.74       -0.63     70.04 o 
 -19   4   5     1423.17     1756.61    192.59 o 
 -18   4   5      391.48      421.42    102.66 o 
 -17   4   5     1388.42     1412.02    162.27 o 
 -16   4   5        4.62       69.46     62.20 o 
 -15   4   5     1750.36     1957.96    180.87 o 
 -14   4   5     1250.38     1304.02    140.72 o 
 -13   4   5     4064.95     4178.05    200.30 o 
 -12   4   5      146.36      155.49     50.31 o 
 -11   4   5     3537.06     3432.15    168.24 o 
 -10   4   5      131.04      184.37     29.25 o 
  -9   4   5     1533.58     1747.69     87.10 o 
  -8   4   5     2935.34     3170.32    114.10 o 
  -7   4   5    13881.83    14042.33    239.92 o 
  -6   4   5      231.61      251.48     34.87 o 
  -5   4   5     2981.21     2875.00    105.41 o 
  -4   4   5     2087.61     2039.82     88.65 o 
  -3   4   5        4.10       38.37     18.81 o 
  -2   4   5       18.84       23.47     17.87 o 
  -1   4   5     2257.49     2143.60     87.22 o 
   0   4   5     1375.76     1311.36     63.78 o 
   1   4   5     4556.57     4512.40    109.03 o 
   2   4   5       72.00       62.36     26.99 o 
   3   4   5    14636.94    14975.87    511.09 o 
   4   4   5     2815.58     2629.13    125.55 o 
   5   4   5       66.05       94.47     31.24 o 
   6   4   5        3.66       10.40     28.24 o 
   7   4   5       76.35       81.65     34.04 o 
   8   4   5        2.31       17.22     31.60 o 
   9   4   5     1792.47     1787.07    121.75 o 
  10   4   5     2323.60     2273.72    139.72 o 
  11   4   5     3000.34     2755.82    190.15 o 
  12   4   5     1005.91     1042.34    125.03 o 
  13   4   5     3578.45     3438.70    223.75 o 
  14   4   5     1412.16     1333.85    150.24 o 
  15   4   5      142.58      172.49     80.42 o 
  16   4   5      241.70      289.61     85.71 o 
  17   4   5      779.38      670.45    111.23 o 
  18   4   5       27.18       24.17     74.02 o 
  19   4   5       84.09      168.59     86.80 o 
  20   4   5      114.58       47.70     74.19 o 
 -24   5   5       24.25      139.37    128.01 o 
 -23   5   5       72.62       42.64    100.45 o 
 -22   5   5      172.78      157.12    107.34 o 
 -21   5   5      372.71      511.10    139.63 o 
 -20   5   5      431.69      457.99    136.83 o 
 -19   5   5      126.19      106.40     78.89 o 
 -18   5   5        2.70      -14.94     64.87 o 
 -17   5   5      544.37      569.84    109.38 o 
 -16   5   5       57.03       50.13     64.77 o 
 -15   5   5    12067.11    12745.55    471.97 o 
 -14   5   5        7.95       24.66     45.93 o 
 -13   5   5     4871.33     4975.68    224.85 o 
 -12   5   5       15.51        8.58     44.17 o 
 -11   5   5      598.31      621.22     76.43 o 
 -10   5   5       34.79       30.20     29.38 o 
  -9   5   5     2021.46     1991.64    104.22 o 
  -8   5   5      160.43      225.03     38.55 o 
  -7   5   5     3820.11     3547.71    129.82 o 
  -6   5   5      797.01      863.91     66.64 o 
  -5   5   5      996.76     1053.83     70.26 o 
  -4   5   5      119.72      159.08     31.07 o 
  -3   5   5     8515.13     8449.98    224.52 o 
  -2   5   5     2798.88     2361.38    290.08 o 
  -1   5   5     8592.16     8513.57    197.34 o 
   0   5   5        6.44       11.71     16.97 o 
   1   5   5      839.88      727.25     44.66 o 
   2   5   5       50.05       43.62     25.81 o 
   3   5   5      501.49      387.95     48.05 o 
   4   5   5      542.46      488.68     76.57 o 
   5   5   5     1215.27      986.76     76.57 o 
   6   5   5      111.71      161.13     54.97 o 
   7   5   5        6.26       28.22     31.12 o 
   8   5   5      711.15      701.30     98.25 o 
   9   5   5     5410.38     4945.00    257.40 o 
  10   5   5      561.22      480.49     85.64 o 
  11   5   5     7104.06     6644.41    308.27 o 
  12   5   5      517.25      555.96    103.04 o 
  13   5   5     1224.33     1245.34    145.49 o 
  14   5   5       11.39       27.93     64.02 o 
  15   5   5      237.57      267.08     86.17 o 
  16   5   5        6.79       68.00     71.74 o 
  17   5   5     1338.69     1694.95    179.00 o 
  18   5   5        5.10      -17.23     62.45 o 
  19   5   5        0.03       23.41     74.74 o 
  20   5   5       66.29      118.17     90.57 o 
 -23   6   5        0.07       71.11    106.94 o 
 -22   6   5      127.16      133.56    107.21 o 
 -21   6   5       21.87       16.41     84.21 o 
 -20   6   5      422.18      404.40    123.52 o 
 -19   6   5      652.58      986.79    170.75 o 
 -18   6   5      468.96      589.16    136.00 o 
 -17   6   5     1684.30     1667.03    186.63 o 
 -16   6   5     2371.68     2282.71    206.95 o 
 -15   6   5     1797.54     2039.35    192.59 o 
 -14   6   5       76.90       73.67     51.36 o 
 -13   6   5     4875.31     4756.41    227.71 o 
 -12   6   5     2166.94     2096.22    151.69 o 
 -11   6   5      131.37      110.75     48.16 o 
 -10   6   5       60.29       -0.10     38.44 o 
  -9   6   5      585.07      492.30     72.22 o 
  -8   6   5     1428.36     1457.81     92.13 o 
  -7   6   5     4394.92     4527.01    157.40 o 
  -6   6   5      287.86      336.46     46.38 o 
  -5   6   5      188.36      228.43     39.86 o 
  -4   6   5     1846.48     1857.09     96.49 o 
  -3   6   5       68.31      150.88     32.87 o 
  -2   6   5      626.47      543.70     69.82 o 
  -1   6   5      469.41      585.43     50.19 o 
   0   6   5      966.28      967.69     61.05 o 
   1   6   5     1536.68     1497.86     70.95 o 
   2   6   5      216.95      284.69     43.14 o 
   3   6   5     4400.85     4511.09    206.92 o 
   4   6   5      126.03      159.42     33.74 o 
   5   6   5     1730.55     1580.60     94.15 o 
   6   6   5      152.35       87.60     59.89 o 
   7   6   5      264.02      329.22     88.79 o 
   8   6   5     3062.72     2965.90    200.89 o 
   9   6   5     1120.20     1152.72    131.25 o 
  10   6   5      753.70      810.69    121.21 o 
  11   6   5     4393.74     4319.14    254.88 o 
  12   6   5      481.83      393.64     93.45 o 
  13   6   5      706.49      631.11    111.79 o 
  14   6   5      242.53      224.39     85.58 o 
  15   6   5      137.31      186.10     83.15 o 
  16   6   5      192.02      213.29     78.86 o 
  17   6   5      293.05      209.97     90.72 o 
  18   6   5       65.31       55.43     71.64 o 
  19   6   5        5.89       18.92     68.70 o 
  20   6   5       70.25       60.22     88.35 o 
 -23   7   5       32.70      120.71    118.73 o 
 -22   7   5      174.58      249.19    120.77 o 
 -21   7   5       42.04       34.89     87.75 o 
 -20   7   5       85.34      182.10    110.96 o 
 -19   7   5       37.19       20.46     90.90 o 
 -18   7   5       71.12       18.51    104.19 o 
 -17   7   5     2191.12     1963.33    240.98 o 
 -16   7   5      388.82      481.86    129.89 o 
 -15   7   5     1776.58     1817.81    186.71 o 
 -14   7   5      484.13      524.32     86.14 o 
 -13   7   5     1007.97     1187.67    121.42 o 
 -12   7   5       26.38      118.44     76.14 o 
 -11   7   5       73.05       95.88     48.72 o 
 -10   7   5       60.68       73.97     47.38 o 
  -9   7   5     2085.58     2287.60    126.01 o 
  -8   7   5      352.75      323.36     53.06 o 
  -7   7   5     1497.77     1137.37    233.15 o 
  -6   7   5     1718.66     1692.69     99.21 o 
  -5   7   5      176.36      235.84     42.93 o 
  -4   7   5      134.60      171.84     38.93 o 
  -3   7   5     1673.24     1332.75    231.13 o 
  -2   7   5      225.51      214.58     37.58 o 
  -1   7   5     1640.87     1626.34     89.07 o 
   0   7   5     4736.72     4788.24    147.07 o 
   1   7   5        4.14       38.63     21.71 o 
   2   7   5      146.49      182.28     27.58 o 
   3   7   5     1502.63     1459.99     89.12 o 
   4   7   5       19.80       25.70     46.48 o 
   5   7   5      679.92      710.41    100.97 o 
   6   7   5     1479.65     1675.67    153.32 o 
   7   7   5      461.16      475.74     88.55 o 
   8   7   5      329.13      289.01     73.39 o 
   9   7   5        0.18       71.54     66.76 o 
  10   7   5        9.17       -7.70     63.81 o 
  11   7   5    10341.03     9846.47    465.99 o 
  12   7   5      659.76      594.22    113.37 o 
  13   7   5       54.49       44.61     84.50 o 
  14   7   5      195.53      135.11     80.22 o 
  15   7   5      538.84      464.39    108.12 o 
  16   7   5       17.65       27.09     65.40 o 
  17   7   5       55.33      172.42     80.55 o 
  18   7   5        3.99       -1.57     61.35 o 
  19   7   5      401.45      538.53    117.49 o 
 -22   8   5       31.30      -19.71    109.40 o 
 -21   8   5      466.55      452.81    133.28 o 
 -20   8   5        3.39        1.28    104.34 o 
 -19   8   5      192.09      373.60    130.69 o 
 -18   8   5       31.96       58.74     96.06 o 
 -17   8   5      593.46      803.93    164.19 o 
 -16   8   5       51.01       35.14     90.55 o 
 -15   8   5       65.18      119.33     73.20 o 
 -14   8   5      295.28      323.02     88.35 o 
 -13   8   5       14.96       30.82     50.37 o 
 -12   8   5        7.54       18.92     47.43 o 
 -11   8   5     5681.77     5796.02    258.33 o 
 -10   8   5      566.29      592.06     83.65 o 
  -9   8   5      121.08      136.02     41.50 o 
  -8   8   5       23.56       31.48     35.98 o 
  -7   8   5     9197.03     8870.38    245.79 o 
  -6   8   5      351.72      286.08     48.97 o 
  -5   8   5     5709.88     5102.54    604.41 o 
  -4   8   5      377.66      361.86     49.78 o 
  -3   8   5     4263.48     4057.68    153.97 o 
  -2   8   5      488.08      487.31     53.06 o 
  -1   8   5     2730.22     2723.62    128.74 o 
   0   8   5       16.00       53.14     34.14 o 
   1   8   5     6851.51     6923.38    180.82 o 
   2   8   5      299.84      240.47     69.60 o 
   3   8   5     5404.51     5382.66    271.21 o 
   4   8   5      131.84      112.97     64.15 o 
   5   8   5      316.41      416.54     88.56 o 
   6   8   5       50.80       98.23     61.85 o 
   7   8   5     3274.85     3033.94    216.05 o 
   8   8   5     3007.86     3006.50    221.14 o 
   9   8   5      282.26      271.80     84.01 o 
  10   8   5     1342.77     1457.34    162.52 o 
  11   8   5     1077.03     1111.25    150.84 o 
  12   8   5      594.79      600.87    117.04 o 
  13   8   5      220.24      281.85     96.16 o 
  14   8   5      228.76      262.86     85.62 o 
  15   8   5       99.95       51.55     76.97 o 
  16   8   5       21.13       81.46     71.13 o 
  17   8   5       15.13       56.87     78.56 o 
  18   8   5       46.21       98.21     82.87 o 
  19   8   5      443.59      486.94    166.88 o 
 -22   9   5       46.78       30.13    140.98 o 
 -21   9   5      357.57      320.16    178.30 o 
 -20   9   5        0.19       29.41     95.86 o 
 -19   9   5        7.22       85.23    113.33 o 
 -18   9   5       70.57       50.04     94.89 o 
 -17   9   5       96.82       54.66     96.33 o 
 -16   9   5       64.70       43.52     75.16 o 
 -15   9   5        0.61       54.23     80.65 o 
 -14   9   5      175.63      153.99     74.75 o 
 -13   9   5       29.86      104.60     73.91 o 
 -12   9   5       62.66       55.04     65.51 o 
 -11   9   5     1606.85     1674.20    144.93 o 
 -10   9   5      345.69      300.76     70.72 o 
  -9   9   5    12474.94    12389.98    323.79 o 
  -8   9   5        8.04       23.76     40.91 o 
  -7   9   5      453.65      479.49     63.58 o 
  -6   9   5       54.02      115.73     46.14 o 
  -5   9   5     1090.56     1055.54     85.14 o 
  -4   9   5      250.00      207.74     62.55 o 
  -3   9   5      712.68      679.33     69.61 o 
  -2   9   5      335.97      417.12     54.38 o 
  -1   9   5      606.33      633.04     68.94 o 
   0   9   5      177.16      172.52     48.73 o 
   1   9   5      103.32      106.72     58.71 o 
   2   9   5      275.39      373.49     85.15 o 
   3   9   5      118.86      166.08     69.28 o 
   4   9   5      324.20      333.26     82.71 o 
   5   9   5    11719.65    11712.06    493.12 o 
   6   9   5       20.33       12.78     54.21 o 
   7   9   5     2380.59     2311.79    199.16 o 
   8   9   5      683.76      666.69    116.72 o 
   9   9   5       62.69      166.49     89.48 o 
  10   9   5      238.68       96.22     78.16 o 
  11   9   5       49.69      129.86     81.15 o 
  12   9   5      300.55      277.40     95.69 o 
  13   9   5      554.87      763.48    142.90 o 
  14   9   5        3.43       79.91     80.48 o 
  15   9   5       23.08       -7.57     76.76 o 
  16   9   5       31.84       37.58     73.70 o 
  17   9   5      356.86      383.95    101.34 o 
  18   9   5       34.65       65.07     79.38 o 
 -21  10   5       38.83       85.96    136.44 o 
 -20  10   5        0.26       50.26    122.53 o 
 -19  10   5       13.69       46.81    113.60 o 
 -18  10   5      114.72        5.80     91.22 o 
 -17  10   5     1048.10     1085.42    198.02 o 
 -16  10   5      355.20      230.33    117.71 o 
 -15  10   5      989.15     1252.10    164.94 o 
 -14  10   5       23.03       34.39     78.94 o 
 -13  10   5      149.42      109.06     70.05 o 
 -12  10   5      218.03      337.32     91.91 o 
 -11  10   5      142.14      205.39     80.23 o 
 -10  10   5       26.31       39.98     61.19 o 
  -9  10   5     2416.50     2397.22    147.10 o 
  -8  10   5      100.28      109.46     47.89 o 
  -7  10   5     5748.67     5936.04    219.32 o 
  -6  10   5        0.16       36.01     38.88 o 
  -5  10   5      143.97      120.92     41.96 o 
  -4  10   5      708.79      740.26     78.16 o 
  -3  10   5       47.18       66.48     37.24 o 
  -2  10   5      144.63      120.56     39.61 o 
  -1  10   5      821.31      761.56     90.24 o 
   0  10   5        7.93      -10.41     54.91 o 
   1  10   5      296.74      351.36     83.78 o 
   2  10   5      104.01      141.84     67.02 o 
   3  10   5     6136.45     5981.28    303.39 o 
   4  10   5      368.87      369.51     88.17 o 
   5  10   5      137.24      129.76     79.07 o 
   6  10   5      148.50      166.55     75.39 o 
   7  10   5     1666.92     1584.84    172.00 o 
   8  10   5      365.49      288.49     88.22 o 
   9  10   5      231.62      381.62    106.89 o 
  10  10   5        6.13      -70.36     70.36 o 
  11  10   5      466.43      504.68    114.59 o 
  12  10   5      333.96      346.45    106.92 o 
  13  10   5      367.68      390.11    109.12 o 
  14  10   5        4.57      121.94     89.35 o 
  15  10   5      203.81      159.55     85.69 o 
  16  10   5       19.27       66.17     80.48 o 
  17  10   5      397.17      599.68    129.53 o 
 -20  11   5        0.68      108.46    135.04 o 
 -19  11   5      573.99      712.00    229.84 o 
 -18  11   5      173.28      139.91     99.93 o 
 -17  11   5       41.66       73.37     99.77 o 
 -16  11   5        1.42       28.43     79.54 o 
 -15  11   5       51.02      194.85     90.98 o 
 -14  11   5      357.07      330.85    100.76 o 
 -13  11   5      618.26      724.73    131.41 o 
 -12  11   5      332.97      500.01    111.45 o 
 -11  11   5     2375.88     2224.61    200.16 o 
 -10  11   5      267.21      294.45     82.23 o 
  -9  11   5        7.98       46.32     63.37 o 
  -8  11   5        4.64        5.91     52.35 o 
  -7  11   5     1634.47     1607.86    123.66 o 
  -6  11   5      513.83      439.11     65.90 o 
  -5  11   5     7875.72     7743.47    252.87 o 
  -4  11   5      747.32      837.82     82.92 o 
  -3  11   5      195.61      173.65     63.10 o 
  -2  11   5      524.89      607.85     97.49 o 
  -1  11   5      530.48      603.33    100.16 o 
   0  11   5      585.18      569.92    118.79 o 
   1  11   5     5761.47     5095.08    288.18 o 
   2  11   5     1299.26     1316.23    153.20 o 
   3  11   5     1903.58     2193.74    197.16 o 
   4  11   5       69.29       30.70     61.79 o 
   5  11   5      384.67      352.22     90.47 o 
   6  11   5      407.15      498.84    110.98 o 
   7  11   5     2844.14     2930.89    246.03 o 
   8  11   5     1383.39     1505.94    177.01 o 
   9  11   5      114.89       70.42     81.55 o 
  10  11   5      305.04      238.81     98.59 o 
  11  11   5      383.21      456.27    117.15 o 
  12  11   5        5.49       45.10     79.49 o 
  13  11   5       70.21       73.41     77.89 o 
  14  11   5        3.92       19.96     68.44 o 
  15  11   5      870.13      897.80    143.40 o 
  16  11   5      191.46      215.55     99.16 o 
 -19  12   5      174.91       24.33    130.52 o 
 -18  12   5       10.35       90.36    127.97 o 
 -17  12   5     1995.48     2686.56    371.53 o 
 -16  12   5      138.11      124.51     82.93 o 
 -15  12   5      311.59      261.90    103.53 o 
 -14  12   5       62.52      204.33    102.66 o 
 -13  12   5      861.51      878.52    141.22 o 
 -12  12   5      237.61      244.15     96.12 o 
 -11  12   5      165.90      236.06    102.34 o 
 -10  12   5       51.90       59.82     76.07 o 
  -9  12   5     1229.91     1271.76    156.49 o 
  -8  12   5       17.50        6.56     56.15 o 
  -7  12   5        3.06       53.01     52.30 o 
  -6  12   5     1090.26     1077.21    112.17 o 
  -5  12   5     9423.32     9547.94    359.65 o 
  -4  12   5     1884.30     1785.90    154.30 o 
  -3  12   5     1672.19     1760.68    147.81 o 
  -2  12   5      402.44      226.33     86.27 o 
  -1  12   5     1884.19     1780.87    166.70 o 
   0  12   5      230.53      169.05     73.77 o 
   1  12   5    12800.02    12373.34    461.01 o 
   2  12   5       63.97       70.55     69.66 o 
   3  12   5      232.64      183.15     84.25 o 
   4  12   5      487.75      483.41    110.52 o 
   5  12   5      455.46      528.24    114.82 o 
   6  12   5      226.33      239.88     93.80 o 
   7  12   5      251.99      248.39     89.86 o 
   8  12   5      356.04      500.18    165.68 o 
   9  12   5     2083.28     2102.12    220.44 o 
  10  12   5       51.10      -17.03     79.13 o 
  11  12   5      342.92      418.15    114.87 o 
  12  12   5       11.93       51.61     87.53 o 
  13  12   5     2705.36     3273.04    331.30 o 
  14  12   5      294.41      276.38    102.13 o 
  15  12   5        1.05       53.43     79.92 o 
 -18  13   5      312.27      306.98    143.12 o 
 -17  13   5        1.48      201.57    142.08 o 
 -16  13   5        0.95       15.74     75.26 o 
 -15  13   5      548.18      756.92    143.22 o 
 -14  13   5       17.87        7.42     75.93 o 
 -13  13   5        2.70       20.66     85.00 o 
 -12  13   5        6.75       86.34     80.09 o 
 -11  13   5     4894.66     4716.13    447.59 o 
 -10  13   5      314.35      313.26     99.75 o 
  -9  13   5      241.93      248.06     95.70 o 
  -8  13   5      217.36      273.66     73.50 o 
  -7  13   5      157.47      150.94     71.33 o 
  -6  13   5      219.73      374.14     90.84 o 
  -5  13   5     2532.49     2568.26    235.78 o 
  -4  13   5      384.25      353.51     95.06 o 
  -3  13   5      589.37      567.03    101.65 o 
  -2  13   5      335.41      384.11     92.16 o 
  -1  13   5      963.53      702.73    232.69 o 
   0  13   5      526.81      582.95    121.39 o 
   1  13   5     1782.15     2151.53    208.87 o 
   2  13   5     1009.98     1077.16    185.91 o 
   3  13   5     1425.51     1655.29    193.81 o 
   4  13   5        3.51       20.71     81.87 o 
   5  13   5        5.64        1.28     76.34 o 
   6  13   5        0.23        3.91     73.01 o 
   7  13   5     3937.03     4053.73    342.04 o 
   8  13   5      698.88     1632.69    856.26 o 
   9  13   5      161.74       57.01     78.19 o 
  10  13   5        2.36       67.55     70.88 o 
  11  13   5      206.34      187.55     89.78 o 
  12  13   5      154.87      132.07     87.54 o 
  13  13   5       99.69      206.50     95.53 o 
  14  13   5        4.54       52.74     88.54 o 
 -17  14   5      543.63      443.25    181.06 o 
 -16  14   5        3.34      -82.88     89.29 o 
 -15  14   5       47.04      122.21     89.07 o 
 -14  14   5      151.19      152.03     88.57 o 
 -13  14   5       63.01       76.33     87.66 o 
 -12  14   5      897.55      902.18    176.26 o 
 -11  14   5       12.42       32.79     77.73 o 
 -10  14   5       55.57       32.83     80.31 o 
  -9  14   5     1711.77     1619.81    274.37 o 
  -8  14   5      203.24      302.56    111.23 o 
  -7  14   5      493.90      517.86    106.33 o 
  -6  14   5     1296.39     1466.72    174.85 o 
  -5  14   5      850.95      864.15    129.71 o 
  -4  14   5       65.86       54.19     91.87 o 
  -3  14   5      281.10      307.52    139.11 o 
  -2  14   5        3.53        5.82     89.26 o 
  -1  14   5      180.39      113.91     71.58 o 
   0  14   5       28.35       77.50     72.29 o 
   1  14   5     2900.24     2830.20    242.71 o 
   2  14   5      113.80       61.19     76.35 o 
   3  14   5      130.41      175.57     95.44 o 
   4  14   5        1.33       42.35     67.90 o 
   5  14   5     1720.45     1660.87    201.39 o 
   6  14   5       82.90      170.91     96.32 o 
   7  14   5      493.18      571.86    129.21 o 
   8  14   5      792.86      986.53    157.48 o 
   9  14   5        3.78        5.55     69.82 o 
  10  14   5        1.02      -21.65     70.52 o 
  11  14   5       56.00       45.42     81.75 o 
  12  14   5      183.45      167.90    102.89 o 
  13  14   5      407.11      598.76    139.45 o 
 -15  15   5      300.93      272.17    131.92 o 
 -14  15   5      136.18       42.73     94.97 o 
 -13  15   5        8.81       88.01     78.23 o 
 -12  15   5      519.36      411.37    119.77 o 
 -11  15   5       45.63       -0.19     95.74 o 
 -10  15   5      341.84      282.61    114.63 o 
  -9  15   5      681.58      680.28    182.35 o 
  -8  15   5       25.92       47.40     91.32 o 
  -7  15   5      162.43      262.60     91.55 o 
  -6  15   5       31.50       97.59    100.40 o 
  -5  15   5      411.76      446.68    127.55 o 
  -4  15   5      678.72      770.28    157.50 o 
  -3  15   5     2220.39     2221.69    424.12 o 
  -2  15   5      152.12      202.16    108.97 o 
  -1  15   5     1436.43     1393.58    210.65 o 
   0  15   5      596.47      553.86    145.49 o 
   1  15   5      444.65      567.96    124.39 o 
   2  15   5      536.46      572.54    123.60 o 
   3  15   5       89.85      128.15     81.50 o 
   4  15   5        0.08       68.17     85.09 o 
   5  15   5      609.94      575.13    123.66 o 
   6  15   5      135.16      136.40     90.06 o 
   7  15   5       85.57      194.92     90.08 o 
   8  15   5       98.56      141.44     94.55 o 
   9  15   5      746.68      764.73    232.88 o 
  10  15   5      308.08      319.74    105.85 o 
  11  15   5      347.44      247.41    114.10 o 
  12  15   5       77.85      160.54    134.16 o 
 -14  16   5       85.53       87.89    121.54 o 
 -13  16   5      250.07      223.13    134.52 o 
 -12  16   5       25.85      183.08    115.71 o 
 -11  16   5       11.58      -14.21     84.06 o 
 -10  16   5       32.58       95.77     88.77 o 
  -9  16   5       28.57       23.98    100.71 o 
  -8  16   5      341.20      336.67    119.34 o 
  -7  16   5      215.65      216.39    102.84 o 
  -6  16   5      567.03      551.48    138.94 o 
  -5  16   5       13.76       -3.44     81.24 o 
  -4  16   5      270.79      429.44    124.77 o 
  -3  16   5      657.09      696.60    149.38 o 
  -2  16   5     1292.68     1238.52    206.34 o 
  -1  16   5     1271.51     1058.29    187.59 o 
   0  16   5        4.61      -40.23    101.33 o 
   1  16   5        8.58      102.62     95.93 o 
   2  16   5      868.27      907.64    186.91 o 
   3  16   5       14.51       52.02     77.10 o 
   4  16   5      116.51      135.19     93.77 o 
   5  16   5       24.08      -17.56     76.49 o 
   6  16   5       52.59       68.74     88.67 o 
   7  16   5       76.64       33.83     87.49 o 
   8  16   5       15.94      112.50     91.44 o 
   9  16   5      332.48      368.12    113.24 o 
  10  16   5       95.34      124.79     93.75 o 
 -11  17   5      244.70      170.56    136.88 o 
 -10  17   5       64.12       90.98    101.99 o 
  -9  17   5       31.23      132.28    143.13 o 
  -8  17   5      493.04      257.94    163.64 o 
  -7  17   5        4.19      199.63    203.94 o 
  -6  17   5      143.68      178.07    105.30 o 
  -5  17   5      196.58      201.81    106.36 o 
  -4  17   5        2.59       10.30     93.38 o 
  -3  17   5      313.73      320.02    127.66 o 
  -2  17   5       84.12      -27.24     95.86 o 
  -1  17   5      501.58      228.52    126.99 o 
   0  17   5      138.84       21.82    128.42 o 
   1  17   5      305.93      226.86    126.87 o 
   2  17   5        0.01       38.15     97.60 o 
   3  17   5       90.15       76.86    105.00 o 
   4  17   5      131.26      291.46    122.89 o 
   5  17   5       32.47       95.43     86.50 o 
   6  17   5       15.93       63.22     95.60 o 
   7  17   5       42.44      200.66     99.19 o 
   8  17   5        1.13      102.81    112.01 o 
  -8  18   5       69.29      131.62    153.80 o 
  -7  18   5      381.59      226.64    164.64 o 
  -6  18   5       56.55      -72.07    118.66 o 
  -5  18   5      739.27      598.72    151.12 o 
  -4  18   5      171.17      202.57    107.77 o 
  -3  18   5       60.11       25.50     99.29 o 
  -2  18   5       63.68       39.05    173.41 o 
  -1  18   5      390.65      247.55    121.31 o 
   0  18   5      237.83      216.79    137.38 o 
   1  18   5       12.63       88.07    111.33 o 
   2  18   5       93.25      157.08    110.50 o 
   3  18   5       99.70      158.73    109.67 o 
   4  18   5      201.72       67.47    107.67 o 
   5  18   5      356.45      389.45    165.89 o 
 -24   0   6      633.03      613.12    200.86 o 
 -23   0   6     1526.32     1292.66    238.55 o 
 -22   0   6      770.98      634.96    166.77 o 
 -21   0   6     2969.41     3003.15    364.58 o 
 -20   0   6      901.09      897.13    195.92 o 
 -19   0   6      352.99      407.03    135.15 o 
 -18   0   6     6875.86     6302.54    483.58 o 
 -17   0   6      523.30      490.32    175.06 o 
 -16   0   6       33.76        2.51     71.16 o 
 -15   0   6      130.81       85.93     84.79 o 
 -14   0   6      291.73      145.62     80.85 o 
 -13   0   6     5188.97     4801.86    353.06 o 
 -12   0   6      109.34        6.41     53.08 o 
 -11   0   6     1545.34     1383.07    176.79 o 
 -10   0   6    12199.10    12230.05    791.40 o 
  -9   0   6      618.69      675.14    114.52 o 
  -8   0   6     1449.12     1730.16    172.15 o 
  -7   0   6     2778.97     2517.76    120.70 o 
  -6   0   6    33611.50    36971.02   1683.72 o 
  -5   0   6      994.76     1041.73     87.25 o 
  -4   0   6    20066.87    20078.00    741.84 o 
  -3   0   6     5041.12     4970.06    225.10 o 
  -2   0   6    21278.89    21560.42    412.30 o 
  -1   0   6    11387.41    11181.35    463.42 o 
   0   0   6    17608.16    18541.28    649.33 o 
   1   0   6     2598.67     2469.71    140.13 o 
   2   0   6     5448.11     5492.78    283.17 o 
   3   0   6      219.18      306.77     58.52 o 
   4   0   6     8335.30     9160.21    301.30 o 
   5   0   6       22.55       -2.00     37.28 o 
   6   0   6     2644.69     2372.95    157.51 o 
   7   0   6       10.37       25.14     35.65 o 
   8   0   6       65.57       92.17     48.99 o 
   9   0   6     6361.35     5954.92    368.16 o 
  10   0   6     1221.72     1148.86    127.74 o 
  11   0   6      501.40      338.84    105.83 o 
  12   0   6     1242.04     1071.11    305.91 o 
  13   0   6      681.73      828.98    257.18 o 
  14   0   6     7365.41     6953.80    814.86 o 
  15   0   6     3142.97     3055.31    401.56 o 
  16   0   6      327.71      293.49    111.44 o 
  17   0   6      413.67      335.09    123.60 o 
  19   0   6      663.02      929.46    261.69 o 
  20   0   6      156.13       43.31    113.70 o 
 -24   1   6      117.36      240.13     99.61 o 
 -23   1   6      384.94      452.31    113.58 o 
 -22   1   6       13.76        0.32     66.60 o 
 -21   1   6      187.13      283.09     93.90 o 
 -20   1   6     1984.57     1990.10    204.06 o 
 -19   1   6     1768.93     1723.20    220.08 o 
 -18   1   6      684.18      667.74    115.10 o 
 -17   1   6      527.49      540.53    104.52 o 
 -16   1   6      209.05      143.40     63.92 o 
 -15   1   6     1881.58     1884.22    171.56 o 
 -14   1   6        3.42       14.24     42.04 o 
 -13   1   6      684.41      724.62    100.83 o 
 -12   1   6      155.97      152.32     57.62 o 
 -11   1   6      400.22      397.15     72.99 o 
 -10   1   6     1562.43     1522.27     95.05 o 
  -9   1   6     5555.51     5713.30    176.44 o 
  -8   1   6     5991.99     6007.34    177.42 o 
  -7   1   6     6125.96     5980.13    126.35 o 
  -6   1   6     1608.69     1583.28     73.03 o 
  -5   1   6        5.79        6.49     18.85 o 
  -4   1   6        0.31       14.67     19.07 o 
  -3   1   6     9521.08     9843.65    247.76 o 
  -2   1   6       22.68       29.28     19.67 o 
  -1   1   6     1708.15     1563.57    102.45 o 
   0   1   6       83.54      121.55     26.21 o 
   1   1   6       13.87       60.95     22.49 o 
   2   1   6     1957.12     1995.89    112.64 o 
   3   1   6     3150.26     3074.08    120.20 o 
   4   1   6     3368.82     3062.33    120.98 o 
   5   1   6     3576.20     3492.63    133.54 o 
   6   1   6     4549.52     4555.66    152.64 o 
   7   1   6     2155.21     2023.30    106.13 o 
   8   1   6       55.67       86.01     35.72 o 
   9   1   6      447.16      410.10     64.15 o 
  10   1   6      216.38      201.54     52.13 o 
  11   1   6      916.47      833.07     91.05 o 
  12   1   6      111.91       71.79     54.77 o 
  13   1   6      231.31      232.36     75.48 o 
  14   1   6      618.71      804.48    110.13 o 
  15   1   6      612.39      647.86    107.81 o 
  16   1   6     2827.59     2710.32    235.05 o 
  17   1   6      924.68      951.32    144.13 o 
  18   1   6       11.50       21.52     67.55 o 
  19   1   6       89.36      180.97    101.71 o 
  20   1   6        4.66      -30.78     89.29 o 
 -24   2   6        4.37       24.77     83.19 o 
 -23   2   6       28.58      104.53     75.80 o 
 -22   2   6     1788.22     1971.86    214.02 o 
 -21   2   6      495.54      627.30    118.06 o 
 -20   2   6        0.27       33.17     75.27 o 
 -19   2   6      419.15      504.11    111.93 o 
 -18   2   6     1730.20     1567.39    175.58 o 
 -17   2   6      240.88      210.70     78.52 o 
 -16   2   6        4.24       83.78     65.05 o 
 -15   2   6      381.07      361.56     82.96 o 
 -14   2   6        1.98      -15.66     42.11 o 
 -13   2   6     1143.17     1055.61    122.92 o 
 -12   2   6     4890.75     5164.70    261.25 o 
 -11   2   6     3718.43     3691.05    153.24 o 
 -10   2   6      975.34      894.79     72.83 o 
  -9   2   6     2156.07     1997.62    105.14 o 
  -8   2   6      185.75      227.68     42.31 o 
  -7   2   6       13.28       55.95     23.15 o 
  -6   2   6     1857.97     1970.21     82.87 o 
  -5   2   6     1333.36     1366.54     72.17 o 
  -4   2   6     1221.03     1139.36     66.10 o 
  -3   2   6     2315.45     2186.00     92.45 o 
  -2   2   6     5482.41     5719.18    150.58 o 
  -1   2   6     1093.85      816.47     97.83 o 
   0   2   6      529.96      614.03     48.12 o 
   1   2   6     4012.52     4059.10    121.77 o 
   2   2   6     3400.09     2769.65    528.65 o 
   3   2   6     2736.83     2844.17    132.26 o 
   4   2   6     1274.83     1408.78     80.70 o 
   5   2   6       20.78       48.60     29.83 o 
   6   2   6      747.68      748.65     62.37 o 
   7   2   6       68.13      101.52     30.51 o 
   8   2   6     2530.39     2422.21    139.87 o 
   9   2   6     1933.86     1943.18    126.08 o 
  10   2   6       51.87       77.67     43.14 o 
  11   2   6     1480.34     1380.21    117.26 o 
  12   2   6      228.12      234.38     60.34 o 
  13   2   6     1629.91     1542.04    132.41 o 
  14   2   6      291.28      178.93     87.44 o 
  15   2   6       87.85      111.60     71.89 o 
  16   2   6        5.15      -11.02     73.62 o 
  17   2   6      752.63      737.93    131.99 o 
  18   2   6      134.45      144.19     76.32 o 
  19   2   6       64.66      244.44    126.95 o 
  20   2   6      595.05      623.70    134.16 o 
 -24   3   6      690.02      765.75    182.80 o 
 -23   3   6        0.13       24.41     72.40 o 
 -22   3   6     2019.23     2398.19    238.97 o 
 -21   3   6      294.00      404.71    106.58 o 
 -20   3   6      578.38      690.28    137.88 o 
 -19   3   6     2109.86     2230.56    220.54 o 
 -18   3   6        9.70        8.26     62.55 o 
 -17   3   6        9.63      -13.68     57.47 o 
 -16   3   6       38.19       69.58     57.20 o 
 -15   3   6       55.94       -1.38     54.60 o 
 -14   3   6      613.29      603.03     98.74 o 
 -13   3   6       67.40       74.07     51.40 o 
 -12   3   6     1568.77     1562.94    112.06 o 
 -11   3   6        0.34       20.70     31.84 o 
 -10   3   6    12551.98    12775.21    337.59 o 
  -9   3   6     2621.32     2677.32    132.82 o 
  -8   3   6      703.51      686.40     65.55 o 
  -7   3   6     3444.26     3337.70    129.04 o 
  -6   3   6       44.17       39.79     22.90 o 
  -5   3   6     2324.11     2441.51     98.70 o 
  -4   3   6      790.48      830.67     59.53 o 
  -3   3   6      468.43      435.56     46.99 o 
  -2   3   6     1238.30     1136.52     68.18 o 
  -1   3   6      517.75      541.64     46.27 o 
   0   3   6       94.80       95.19     22.82 o 
   1   3   6     4826.48     5142.24    135.02 o 
   2   3   6      552.93      452.94     57.23 o 
   3   3   6        0.84        5.86     25.74 o 
   4   3   6     7627.54     7333.74    222.09 o 
   5   3   6     8662.40     8355.13    286.86 o 
   6   3   6     3404.05     2936.63    246.10 o 
   7   3   6       82.98       58.28     35.92 o 
   8   3   6       81.20       76.32     36.27 o 
   9   3   6      596.14      436.68    102.17 o 
  10   3   6     2088.76     1731.72    201.15 o 
  11   3   6     1605.96     1408.99    131.51 o 
  12   3   6      300.93      244.35     71.62 o 
  13   3   6       38.94        2.42     57.01 o 
  14   3   6     2025.40     1875.44    232.10 o 
  15   3   6      684.10      515.06    117.38 o 
  16   3   6      178.13       96.81     79.70 o 
  17   3   6        0.32      -22.57     64.77 o 
  18   3   6      265.18      355.38    104.29 o 
  19   3   6      388.12      444.23    116.28 o 
  20   3   6       30.17       14.50     69.37 o 
 -24   4   6      356.56      436.43    149.02 o 
 -23   4   6      117.39      170.95    109.88 o 
 -22   4   6        7.91       54.14     83.00 o 
 -21   4   6      419.26      240.14    112.01 o 
 -20   4   6      246.14      204.56     86.13 o 
 -19   4   6      103.67      168.36     87.41 o 
 -18   4   6     1512.43     1267.48    161.59 o 
 -17   4   6      325.51      327.78     93.51 o 
 -16   4   6     4106.39     4270.71    277.45 o 
 -15   4   6      898.31      862.34    121.79 o 
 -14   4   6        5.67      -11.26     52.41 o 
 -13   4   6      136.00      136.08     60.88 o 
 -12   4   6     1416.57     1385.71    112.46 o 
 -11   4   6     1144.57     1135.82    113.04 o 
 -10   4   6     6203.19     6458.72    230.87 o 
  -9   4   6      719.39      655.86     72.71 o 
  -8   4   6       97.57      156.11     33.04 o 
  -7   4   6      855.27      924.94     70.04 o 
  -6   4   6      350.42      297.65     42.67 o 
  -5   4   6     3061.77     3071.10    116.87 o 
  -4   4   6     8767.64     7863.78    782.05 o 
  -3   4   6      189.15      200.95     33.43 o 
  -2   4   6    15633.61    16242.71    277.52 o 
  -1   4   6       43.07       34.82     21.01 o 
   0   4   6     4793.21     4767.42    134.76 o 
   1   4   6      467.90      523.70     40.86 o 
   2   4   6        0.89       36.96     36.90 o 
   3   4   6       44.82       59.57     32.47 o 
   4   4   6     2225.81     2266.25    127.46 o 
   5   4   6      370.68      313.46     54.36 o 
   6   4   6      986.82     1001.92     88.21 o 
   7   4   6      347.06      339.11     57.30 o 
   8   4   6     2448.98     2490.24    143.48 o 
   9   4   6      152.54      128.93     46.23 o 
  10   4   6     2995.64     2710.70    189.57 o 
  11   4   6     2411.46     2227.28    178.61 o 
  12   4   6       12.58      -20.16     59.15 o 
  13   4   6     1393.17     1326.39    146.70 o 
  14   4   6      118.59       92.22     79.59 o 
  15   4   6      342.30      300.99     86.64 o 
  16   4   6      115.37       96.13     87.32 o 
  17   4   6      198.19      256.29    102.09 o 
  18   4   6      336.98      499.45    198.97 o 
  19   4   6       19.67      -46.19     69.52 o 
 -23   5   6     1228.03     1212.66    210.87 o 
 -22   5   6       36.81       64.79     97.30 o 
 -21   5   6       69.69       64.12     80.13 o 
 -20   5   6        2.88       48.14     75.85 o 
 -19   5   6       75.69      203.78     88.75 o 
 -18   5   6      216.85      230.69     78.98 o 
 -17   5   6      716.38      652.67    117.48 o 
 -16   5   6     1945.92     2040.04    193.73 o 
 -15   5   6      741.58      857.34    127.17 o 
 -14   5   6     5263.96     4887.16    277.61 o 
 -13   5   6      151.84      182.97     53.74 o 
 -12   5   6      536.94      499.98     73.88 o 
 -11   5   6      315.48      223.43     55.19 o 
 -10   5   6       85.61      113.54     45.80 o 
  -9   5   6       17.22       61.46     37.28 o 
  -8   5   6      212.71      212.35     36.37 o 
  -7   5   6      615.33      663.84     58.33 o 
  -6   5   6      506.60      538.41     51.78 o 
  -5   5   6      186.27      121.61     32.76 o 
  -4   5   6     5226.75     5246.77    160.64 o 
  -3   5   6      225.02      275.15     39.18 o 
  -2   5   6      764.76      659.83     61.83 o 
  -1   5   6      483.09      396.05     41.69 o 
   0   5   6     2479.16     2609.00     98.48 o 
   1   5   6     1398.05     1346.67     65.83 o 
   2   5   6     1026.76     1202.17     90.86 o 
   3   5   6      596.44      640.80     66.93 o 
   4   5   6     1138.09      994.25     85.24 o 
   5   5   6       78.18      107.48     38.34 o 
   6   5   6      152.27      152.90     44.35 o 
   7   5   6       57.76       80.71     53.60 o 
   8   5   6      575.63      647.78     99.69 o 
   9   5   6      276.20      332.44     83.18 o 
  10   5   6     1461.40     1365.13    147.72 o 
  11   5   6       28.29        5.30     53.84 o 
  12   5   6      904.56      694.72    112.31 o 
  13   5   6      681.24      679.36    113.76 o 
  14   5   6       19.74       53.25     66.47 o 
  15   5   6        0.03        2.80     68.03 o 
  16   5   6       19.69      120.68     76.05 o 
  17   5   6      141.66      180.48     85.10 o 
  18   5   6        3.09       10.89     69.84 o 
  19   5   6       15.89       89.81     83.25 o 
 -23   6   6       96.55      161.21    109.51 o 
 -22   6   6       96.63       78.40     93.64 o 
 -21   6   6      133.35      138.13     98.42 o 
 -20   6   6       19.86       16.64     96.60 o 
 -19   6   6      186.39      143.29    100.00 o 
 -18   6   6      315.24      240.41     93.14 o 
 -17   6   6        2.67      -33.23     58.40 o 
 -16   6   6      124.96       71.46     70.69 o 
 -15   6   6        4.64       -9.40     57.84 o 
 -14   6   6        2.27       25.40     61.14 o 
 -13   6   6        2.73       58.92     48.44 o 
 -12   6   6     1439.26     1436.53    125.65 o 
 -11   6   6     2898.66     3010.20    177.73 o 
 -10   6   6       69.71       60.74     41.32 o 
  -9   6   6       34.93       14.76     35.02 o 
  -8   6   6      206.47      216.05     39.29 o 
  -7   6   6      903.62     1016.27     75.76 o 
  -6   6   6     6662.65     6607.99    192.12 o 
  -5   6   6     3499.99     3579.92    136.14 o 
  -4   6   6     7012.84     6522.52    190.50 o 
  -3   6   6     4721.58     4783.63    158.24 o 
  -2   6   6       26.38       -4.80     28.52 o 
  -1   6   6    15418.45    15784.87    271.12 o 
   0   6   6     6473.87     6742.15    280.32 o 
   1   6   6     1037.36      987.70     57.12 o 
   2   6   6        0.40      -25.10     27.10 o 
   3   6   6      273.28      214.09     65.18 o 
   4   6   6      222.01      233.31     46.39 o 
   5   6   6        1.99       -3.05     43.83 o 
   6   6   6        3.57      -16.05     49.51 o 
   7   6   6     3375.33     2988.41    205.20 o 
   8   6   6     4942.83     4801.47    264.78 o 
   9   6   6      426.70      357.64     88.99 o 
  10   6   6      629.85      776.35    118.25 o 
  11   6   6       18.19       30.66     69.91 o 
  12   6   6       32.63       -8.71     61.71 o 
  13   6   6       63.72       60.44     70.35 o 
  14   6   6      265.13      309.81     87.23 o 
  15   6   6       39.57       12.30     63.47 o 
  16   6   6      166.74      239.56     80.89 o 
  17   6   6      290.59      320.88     96.92 o 
  18   6   6      330.64      497.01    120.89 o 
  19   6   6       66.84      130.67    114.17 o 
 -23   7   6      281.41      230.71    120.12 o 
 -22   7   6      810.83      837.12    177.40 o 
 -21   7   6       13.06       11.85    102.12 o 
 -20   7   6      773.98      830.44    172.55 o 
 -19   7   6      211.31      125.49    133.80 o 
 -18   7   6      551.22      700.51    207.23 o 
 -17   7   6      115.74      259.28    178.38 o 
 -16   7   6        2.70      -19.07     67.84 o 
 -15   7   6     1562.68     1717.75    183.32 o 
 -14   7   6      184.86      201.01     83.65 o 
 -13   7   6     4736.48     4121.34    417.16 o 
 -12   7   6     1483.85     1359.62    290.39 o 
 -11   7   6       20.36       26.42     44.99 o 
 -10   7   6     3711.57     3618.61    195.02 o 
  -9   7   6     3260.15     3077.14    171.37 o 
  -8   7   6     1068.73     1035.22     83.61 o 
  -7   7   6     3621.96     3598.56    152.11 o 
  -6   7   6     1479.79     1389.91     91.93 o 
  -5   7   6     2803.26     2682.43    125.41 o 
  -4   7   6     1693.26     1877.10    104.70 o 
  -3   7   6     4382.83     4043.91    153.52 o 
  -2   7   6      164.43      167.27     33.83 o 
  -1   7   6      917.85      910.27     70.22 o 
   0   7   6       11.72       42.37     21.14 o 
   1   7   6      776.38      781.27     80.29 o 
   2   7   6     4210.42     3979.75    165.49 o 
   3   7   6     2419.73     2227.99    174.62 o 
   4   7   6     1619.33     1525.18    146.56 o 
   5   7   6     5054.46     5017.38    265.45 o 
   6   7   6     4650.17     4524.35    254.46 o 
   7   7   6     2054.25     1917.66    170.64 o 
   8   7   6      123.06      117.96     70.63 o 
   9   7   6     1195.29     1087.01    140.97 o 
  10   7   6     1199.69     1165.13    147.03 o 
  11   7   6      591.15      620.73    114.26 o 
  12   7   6        1.53       55.05     99.54 o 
  13   7   6      230.33      158.87     86.59 o 
  14   7   6     1423.60     1549.00    171.10 o 
  15   7   6      909.21      834.54    127.02 o 
  16   7   6      143.08      154.97    137.03 o 
  17   7   6      172.62      140.77     98.07 o 
  18   7   6        6.38       89.00     75.51 o 
 -22   8   6       96.62       45.43    117.72 o 
 -21   8   6     1270.61     1348.36    240.82 o 
 -20   8   6      338.54      271.72    122.85 o 
 -19   8   6      250.69      312.81    117.93 o 
 -18   8   6      403.25      605.75    165.73 o 
 -17   8   6        4.74       32.45    118.98 o 
 -16   8   6      165.23       -1.01    144.14 o 
 -15   8   6       32.94       -9.31     80.07 o 
 -14   8   6      644.65      754.67    110.80 o 
 -13   8   6     3722.36     3786.28    216.45 o 
 -12   8   6     1843.94     1960.15    155.32 o 
 -11   8   6     1310.40     1283.45    124.18 o 
 -10   8   6     2478.48     2560.38    169.21 o 
  -9   8   6     2793.65     1968.18    499.09 o 
  -8   8   6     1115.53     1029.20     91.27 o 
  -7   8   6      535.81      590.40     64.83 o 
  -6   8   6     1739.37     1637.97    106.45 o 
  -5   8   6      365.47      338.06     51.47 o 
  -4   8   6     2523.96     2504.73    125.67 o 
  -3   8   6     2810.58     1940.45    435.40 o 
  -2   8   6      171.66      198.18     41.62 o 
  -1   8   6     1873.41     1731.46     96.84 o 
   0   8   6     7404.33     7546.80    242.59 o 
   1   8   6      831.94      798.61    110.89 o 
   2   8   6      387.70      372.55     84.66 o 
   3   8   6      774.84      723.69    104.00 o 
   4   8   6        0.01        1.69     47.48 o 
   5   8   6      138.48      198.40     65.93 o 
   6   8   6       35.00       38.47     57.61 o 
   7   8   6      770.82      863.81    125.54 o 
   8   8   6     4286.96     4552.46    276.42 o 
   9   8   6     6101.73     5600.24    311.17 o 
  10   8   6      229.36      294.03     99.73 o 
  11   8   6       31.13       23.01     77.14 o 
  12   8   6       56.64       75.29     79.84 o 
  13   8   6       48.32      108.04     99.51 o 
  14   8   6       26.85       82.61     84.72 o 
  15   8   6       66.02       63.52     71.71 o 
  16   8   6       36.12       47.50     71.82 o 
  17   8   6      482.49      435.29    117.74 o 
  18   8   6      320.66      363.81    104.90 o 
 -21   9   6       10.88      144.54    110.33 o 
 -20   9   6      533.79      525.55    152.76 o 
 -19   9   6     1158.86     1031.85    194.57 o 
 -18   9   6       11.74       75.81    107.01 o 
 -17   9   6      106.47      237.62    118.87 o 
 -16   9   6      172.82      177.85    113.83 o 
 -15   9   6       17.53        0.58     81.20 o 
 -14   9   6      242.00      294.60     99.32 o 
 -13   9   6      200.84      303.65     91.32 o 
 -12   9   6       20.10       59.08     57.99 o 
 -11   9   6      389.62      497.07     88.67 o 
 -10   9   6       33.62       65.34     52.53 o 
  -9   9   6      535.04      469.20     78.10 o 
  -8   9   6     2520.05     2345.65    137.92 o 
  -7   9   6     1882.50     1378.87    291.64 o 
  -6   9   6      206.24      185.40     43.12 o 
  -5   9   6     1288.93     1241.47     93.81 o 
  -4   9   6     1449.59     1365.44    121.61 o 
  -3   9   6     3223.02     3209.84    145.44 o 
  -2   9   6        0.40       -4.93     28.90 o 
  -1   9   6       36.79       38.02     39.29 o 
   0   9   6     4029.81     4039.95    241.55 o 
   1   9   6        1.85       -4.92     56.09 o 
   2   9   6       93.93       69.54     57.06 o 
   3   9   6     3535.22     3610.40    237.13 o 
   4   9   6     1388.21     1352.71    153.15 o 
   5   9   6     2329.96     2295.63    196.53 o 
   6   9   6      576.08      482.38    100.89 o 
   7   9   6      559.24      751.49    121.56 o 
   8   9   6      132.35      158.25     75.77 o 
   9   9   6       94.39       23.14     62.68 o 
  10   9   6      282.95      289.98     95.58 o 
  11   9   6      838.18      706.57    132.33 o 
  12   9   6      199.77      242.82    100.29 o 
  13   9   6       61.94      161.68     96.39 o 
  14   9   6        7.85       41.49     80.32 o 
  15   9   6     1220.71     1383.94    182.22 o 
  16   9   6       84.31       92.85     82.08 o 
  17   9   6      204.19      208.41     91.03 o 
 -21  10   6      451.13      617.87    178.20 o 
 -20  10   6        1.77     -100.35    100.35 o 
 -19  10   6      301.90      245.25    121.22 o 
 -18  10   6      745.57      961.37    186.58 o 
 -17  10   6      242.45      293.09    120.30 o 
 -16  10   6      207.93      316.81    116.89 o 
 -15  10   6      163.38      167.94    102.88 o 
 -14  10   6      583.35      722.30    131.62 o 
 -13  10   6     2348.10     2388.47    213.94 o 
 -12  10   6       56.74       50.17     64.44 o 
 -11  10   6      229.52      246.50     79.35 o 
 -10  10   6     1708.93     1626.46    157.49 o 
  -9  10   6     3753.19     3910.70    215.95 o 
  -8  10   6       30.82        5.13     42.97 o 
  -7  10   6       53.71       32.06     43.71 o 
  -6  10   6     1534.25     1215.95    224.30 o 
  -5  10   6       72.55       58.42     39.16 o 
  -4  10   6       33.48       34.69     35.97 o 
  -3  10   6     1236.59     1261.75     95.49 o 
  -2  10   6     1595.75     1723.58    206.68 o 
  -1  10   6     1137.35     1036.88    127.47 o 
   0  10   6        4.52       -6.87     56.64 o 
   1  10   6       79.52      107.47     67.04 o 
   2  10   6        8.24       67.47     57.77 o 
   3  10   6     4616.99     4669.79    284.54 o 
   4  10   6       31.13       49.19     64.66 o 
   5  10   6     1200.56     1366.55    160.43 o 
   6  10   6     2889.97     3088.32    235.36 o 
   7  10   6        0.03       15.20     60.19 o 
   8  10   6       66.61       12.60     62.13 o 
   9  10   6     1317.86     1344.36    168.91 o 
  10  10   6      462.94      489.43    115.23 o 
  11  10   6      227.77      209.42    117.29 o 
  12  10   6     1865.75     1917.70    237.70 o 
  13  10   6      342.88      481.95    110.34 o 
  14  10   6       91.16      102.11     79.29 o 
  15  10   6       45.90       31.85     78.88 o 
  16  10   6        0.02       40.43     87.52 o 
 -20  11   6      965.68     1073.78    205.89 o 
 -19  11   6      185.33      192.55    122.98 o 
 -18  11   6        3.27       62.03     98.80 o 
 -17  11   6        0.79       79.56    116.35 o 
 -16  11   6       43.48       24.84     87.10 o 
 -15  11   6      213.08      125.99     82.81 o 
 -14  11   6        0.87       -8.68     81.94 o 
 -13  11   6       10.99       19.85     73.47 o 
 -12  11   6       29.35       83.91     76.92 o 
 -11  11   6      139.01       18.34     70.54 o 
 -10  11   6      170.08      211.16     79.88 o 
  -9  11   6       50.24       90.77     68.14 o 
  -8  11   6     6435.19     6460.26    276.10 o 
  -7  11   6     1804.46     1907.58    134.08 o 
  -6  11   6      403.42      298.32     60.16 o 
  -5  11   6      143.78      117.42     44.62 o 
  -4  11   6      130.31      158.42     54.16 o 
  -3  11   6        1.19       -1.53     56.80 o 
  -2  11   6       11.22       11.22     56.85 o 
  -1  11   6       42.59       36.95     66.37 o 
   0  11   6     1119.98     1057.78    134.25 o 
   1  11   6      454.40      426.64     93.36 o 
   2  11   6     2173.88     1886.71    181.55 o 
   3  11   6      202.02      202.77     84.49 o 
   4  11   6     5268.56     5271.05    317.83 o 
   5  11   6     1847.74     1921.40    193.11 o 
   6  11   6       36.09        2.17     59.85 o 
   7  11   6       69.50      100.96     89.07 o 
   8  11   6       36.25       15.57     75.66 o 
   9  11   6       78.29      142.03     78.05 o 
  10  11   6      782.86      820.72    148.96 o 
  11  11   6      141.95       91.25     79.91 o 
  12  11   6       17.21      114.18     83.10 o 
  13  11   6       20.10       16.55     65.71 o 
  14  11   6        0.22        0.83     79.26 o 
  15  11   6      264.17      174.32     91.52 o 
 -19  12   6        4.74      160.81    146.39 o 
 -18  12   6      198.15      261.99    217.87 o 
 -17  12   6      204.01      256.81    113.70 o 
 -16  12   6      238.25      310.17    118.40 o 
 -15  12   6        1.77       84.92     90.55 o 
 -14  12   6       31.17        3.45     83.24 o 
 -13  12   6      238.92      254.29     94.40 o 
 -12  12   6      154.12      307.46    102.88 o 
 -11  12   6     1060.60      980.71    172.81 o 
 -10  12   6      251.41      247.77     87.01 o 
  -9  12   6      255.31      287.79     88.40 o 
  -8  12   6      368.01      320.92     89.91 o 
  -7  12   6      285.11      357.47     73.75 o 
  -6  12   6     2124.04     2022.42    154.43 o 
  -5  12   6        7.19       33.11     53.82 o 
  -4  12   6     3452.10     2037.43    882.09 o 
  -3  12   6       10.07       34.20     60.87 o 
  -2  12   6     3150.76     3185.03    234.06 o 
  -1  12   6        7.58      -17.36     61.53 o 
   0  12   6       33.60       85.16     69.35 o 
   1  12   6      221.39      160.37     77.86 o 
   2  12   6      569.71      472.15    102.34 o 
   3  12   6      123.05      155.84     80.50 o 
   4  12   6        6.37       32.72     71.39 o 
   5  12   6        5.90       58.16     76.93 o 
   6  12   6     1844.71     2015.40    237.40 o 
   7  12   6      621.23      523.64    123.61 o 
   8  12   6       22.85       19.66     77.17 o 
   9  12   6      244.53      332.68    115.92 o 
  10  12   6      109.78      203.46     93.49 o 
  11  12   6       75.57      154.53     86.60 o 
  12  12   6      212.68      400.09    113.94 o 
  13  12   6       49.52      119.25     85.84 o 
  14  12   6      183.37       83.75     77.52 o 
  15  12   6       42.11       57.76    104.91 o 
 -18  13   6      942.52      781.99    242.74 o 
 -17  13   6      108.01       27.10    104.94 o 
 -16  13   6      259.04      315.37    129.92 o 
 -15  13   6       21.72       67.04     78.89 o 
 -14  13   6      439.44      471.78    116.47 o 
 -13  13   6       16.52       59.06     80.66 o 
 -12  13   6      938.86      906.20    150.22 o 
 -11  13   6        0.21       79.50     84.66 o 
 -10  13   6      488.71      635.68    124.42 o 
  -9  13   6        4.91       20.10     77.30 o 
  -8  13   6      113.34      118.52     89.94 o 
  -7  13   6      239.17      327.61     87.03 o 
  -6  13   6      798.64      704.48    166.28 o 
  -5  13   6      131.21      200.47     92.11 o 
  -4  13   6      787.10      829.99    123.38 o 
  -3  13   6      300.97      213.68     84.72 o 
  -2  13   6      360.78      450.02     99.07 o 
  -1  13   6      640.57      592.57    115.41 o 
   0  13   6      360.96      307.20     94.55 o 
   1  13   6      784.46      795.78    128.73 o 
   2  13   6      786.15     1008.49    166.31 o 
   3  13   6        4.83       47.43     79.51 o 
   4  13   6      496.55      655.87    124.63 o 
   5  13   6       88.03       40.59     78.82 o 
   6  13   6      354.77      279.33    100.82 o 
   7  13   6       92.26      130.78     90.51 o 
   8  13   6     1060.34     1281.41    177.12 o 
   9  13   6      125.51      163.20     90.31 o 
  10  13   6        0.03       43.38     63.96 o 
  11  13   6      661.93      711.87    144.15 o 
  12  13   6      239.61      237.80    107.75 o 
  13  13   6       11.51      193.63    101.16 o 
 -17  14   6        2.75      150.20    127.32 o 
 -16  14   6      381.73      437.52    137.66 o 
 -15  14   6       25.33       87.04     84.49 o 
 -14  14   6      437.16      406.55    111.01 o 
 -13  14   6      187.30      249.78     98.09 o 
 -12  14   6        0.07        6.94     86.97 o 
 -11  14   6        1.01      -38.41     75.56 o 
 -10  14   6       35.55       64.83     92.35 o 
  -9  14   6      589.20      773.02    164.02 o 
  -8  14   6       20.66       90.76     84.43 o 
  -7  14   6       34.14       20.21     87.74 o 
  -6  14   6      392.09      311.00    117.49 o 
  -5  14   6        2.74      -13.03     82.61 o 
  -4  14   6     2261.55     2257.78    371.78 o 
  -3  14   6      573.01      585.01    142.44 o 
  -2  14   6     6368.60     3558.52   3003.16 o 
  -1  14   6      547.11      548.25    115.39 o 
   0  14   6      343.21      418.42    109.09 o 
   1  14   6      173.40      185.94     92.51 o 
   2  14   6       72.89       67.84     79.76 o 
   3  14   6      308.82      301.71     96.45 o 
   4  14   6       24.09       52.18     97.60 o 
   5  14   6      558.48      517.56    115.13 o 
   6  14   6       51.51       18.94     86.34 o 
   7  14   6        1.06       64.41     81.62 o 
   8  14   6        0.19       27.55     70.20 o 
   9  14   6      118.88      118.40     82.12 o 
  10  14   6      365.37      453.35    114.69 o 
  11  14   6      164.83      227.52    103.27 o 
  12  14   6      618.74      613.75    146.13 o 
 -15  15   6     1110.46     1386.48    265.90 o 
 -14  15   6       10.67       25.46     80.39 o 
 -13  15   6        4.23        7.24     82.32 o 
 -12  15   6        1.14      -26.32     78.26 o 
 -11  15   6      753.99      889.14    207.24 o 
 -10  15   6       78.41       23.15     85.13 o 
  -9  15   6      342.47      531.10    133.05 o 
  -8  15   6       50.67      161.57    125.05 o 
  -7  15   6      184.22      261.28    153.41 o 
  -6  15   6      290.08      190.47     93.20 o 
  -5  15   6      733.80      833.45    161.94 o 
  -4  15   6     1017.70     1070.20    188.96 o 
  -3  15   6      275.22      323.38    118.83 o 
  -2  15   6       20.05      107.30     96.12 o 
  -1  15   6       69.07       87.09    101.14 o 
   0  15   6     1154.63      946.59    146.08 o 
   1  15   6      202.93      295.34     96.48 o 
   2  15   6      321.39      248.09    105.54 o 
   3  15   6      265.11      491.56    158.83 o 
   4  15   6        6.75       71.21     84.78 o 
   5  15   6        1.19       55.18     79.43 o 
   6  15   6        1.80        2.87     79.82 o 
   7  15   6      401.87      315.87    109.61 o 
   8  15   6       10.78      103.30     89.57 o 
   9  15   6      277.70      154.42     85.68 o 
  10  15   6      227.35      159.69     97.37 o 
  11  15   6      876.01      843.92    163.57 o 
 -13  16   6      772.85      871.41    172.60 o 
 -12  16   6      526.24      436.58    128.04 o 
 -11  16   6      111.63      174.21     92.03 o 
 -10  16   6        8.78       34.31     86.65 o 
  -9  16   6      231.85       57.75    146.19 o 
  -8  16   6       17.11      136.50    126.33 o 
  -7  16   6        1.21       79.44    120.15 o 
  -6  16   6       21.46       97.21     93.43 o 
  -5  16   6       31.83       56.55     79.79 o 
  -4  16   6      527.77      714.47    191.27 o 
  -3  16   6      928.48      849.17    170.45 o 
  -2  16   6       28.23       24.10     97.50 o 
  -1  16   6      713.76      742.40    186.96 o 
   0  16   6        2.38      -71.03     89.68 o 
   1  16   6       10.50       56.80    100.05 o 
   2  16   6      216.85      250.50    101.96 o 
   3  16   6       23.80       54.19     83.91 o 
   4  16   6        1.63       42.05     79.87 o 
   5  16   6        0.03       21.13     87.34 o 
   6  16   6      198.04      271.72    107.81 o 
   7  16   6        0.69       82.19     94.18 o 
   8  16   6      359.94      482.44    128.61 o 
   9  16   6     1541.18     1744.72    329.80 o 
 -11  17   6        5.93       -1.80    147.99 o 
  -9  17   6      309.44      135.98    139.94 o 
  -8  17   6      276.90      256.79    172.99 o 
  -7  17   6        0.98      -41.98     95.07 o 
  -6  17   6      540.34      521.33    192.46 o 
  -5  17   6      561.99      538.42    149.40 o 
  -4  17   6      141.43       52.69     88.65 o 
  -3  17   6      434.67      493.25    149.97 o 
  -2  17   6        1.43      -69.77    109.15 o 
  -1  17   6      154.31      111.92    108.87 o 
   0  17   6      265.38      416.63    135.81 o 
   1  17   6       19.64      119.84    143.95 o 
   2  17   6     2494.35     2468.89    509.61 o 
   3  17   6      316.21      319.34    141.30 o 
   4  17   6       80.46       98.30     93.32 o 
   5  17   6      163.05      198.56     96.24 o 
   6  17   6       10.26       96.78    101.83 o 
  -7  18   6       11.96       93.12    131.36 o 
  -6  18   6      149.55      200.93    157.50 o 
  -5  18   6       45.74       86.55    122.97 o 
  -4  18   6      118.76       62.03    100.27 o 
  -3  18   6      145.76      285.11    122.57 o 
  -2  18   6       11.56       16.35    119.32 o 
  -1  18   6      248.10      370.34    155.70 o 
   0  18   6      326.51      450.04    146.56 o 
   1  18   6       34.72       68.35    110.64 o 
   2  18   6       70.42       -4.62    100.60 o 
   3  18   6      410.00      327.77    163.90 o 
 -24   1   7        9.76       95.53     85.09 o 
 -23   1   7      374.72      370.67    112.72 o 
 -22   1   7      871.20      933.03    144.88 o 
 -21   1   7     2242.36     2140.64    216.44 o 
 -20   1   7        7.70       -0.59     61.27 o 
 -19   1   7      686.68      596.27    117.77 o 
 -18   1   7      109.42       38.42     65.65 o 
 -17   1   7      135.02      200.67     76.57 o 
 -16   1   7       10.56       43.67     57.73 o 
 -15   1   7     1805.00     1603.98    161.31 o 
 -14   1   7     1816.24     1828.25    166.17 o 
 -13   1   7      939.78      904.96    111.42 o 
 -12   1   7      161.48      182.38     57.00 o 
 -11   1   7      134.10      131.69     49.05 o 
 -10   1   7     1656.01     1856.61    144.30 o 
  -9   1   7     7891.80     7910.16    210.92 o 
  -8   1   7       87.63      101.80     34.01 o 
  -7   1   7     4402.48     4325.70    125.27 o 
  -6   1   7     7019.92     7496.14    245.36 o 
  -5   1   7      125.99      115.19     27.08 o 
  -4   1   7      284.23      340.58     53.46 o 
  -3   1   7       41.02       60.81     24.12 o 
  -2   1   7     1668.78     1278.46    236.29 o 
  -1   1   7     1613.86     1526.15     83.45 o 
   0   1   7     9143.36     9495.63    204.88 o 
   1   1   7     2814.28     2747.07    111.34 o 
   2   1   7      279.65      272.14     38.84 o 
   3   1   7    12622.76    12689.08    259.61 o 
   4   1   7     6337.48     6665.96    190.50 o 
   5   1   7     1191.64     1055.58     79.82 o 
   6   1   7      428.69      481.25     55.32 o 
   7   1   7      566.18      630.13     73.12 o 
   8   1   7       77.74       95.94     44.52 o 
   9   1   7       53.54       13.99     41.22 o 
  10   1   7       31.75       19.17     50.97 o 
  11   1   7      488.60      486.17     89.59 o 
  12   1   7      208.26      175.78     67.28 o 
  13   1   7        1.02       10.80     59.31 o 
  14   1   7      125.37      102.42     68.70 o 
  15   1   7        5.76       20.20     73.35 o 
  16   1   7      239.24      284.74     87.45 o 
  17   1   7      731.16      795.77    131.69 o 
  18   1   7      125.23       98.27     91.05 o 
  19   1   7       16.75       20.57     81.42 o 
 -24   2   7       51.91       17.19     94.33 o 
 -23   2   7      496.50      576.57    133.70 o 
 -22   2   7      367.63      396.02     97.38 o 
 -21   2   7       32.92       89.67     83.62 o 
 -20   2   7        8.32       46.32     74.94 o 
 -19   2   7       42.64       81.21     65.69 o 
 -18   2   7      738.04      692.14    123.66 o 
 -17   2   7      493.14      462.53     92.95 o 
 -16   2   7     1044.91     1142.71    141.74 o 
 -15   2   7     1727.54     1616.58    162.00 o 
 -14   2   7     1690.11     1497.79    153.12 o 
 -13   2   7      239.66      152.35     59.42 o 
 -12   2   7      363.52      452.53     80.55 o 
 -11   2   7       36.66       31.23     37.00 o 
 -10   2   7        3.86       15.90     33.94 o 
  -9   2   7     1724.37     1520.81    120.98 o 
  -8   2   7      576.53      564.52     63.24 o 
  -7   2   7     3464.54     2979.29    105.65 o 
  -6   2   7     5747.70     5897.65    156.31 o 
  -5   2   7       55.40       52.65     25.89 o 
  -4   2   7      176.58      189.27     34.13 o 
  -3   2   7     8029.08     7225.34    189.39 o 
  -2   2   7      426.18      433.50     44.21 o 
  -1   2   7     2062.70     2090.29     96.70 o 
   0   2   7     1709.68     1906.43     92.85 o 
   1   2   7      734.94      680.25     54.36 o 
   2   2   7     1588.47     1687.03    110.49 o 
   3   2   7     1303.93     1167.28     80.21 o 
   4   2   7       48.83       68.47     31.73 o 
   5   2   7     1941.83     1831.02     98.01 o 
   6   2   7      631.34      616.53     76.25 o 
   7   2   7      226.04      197.66     49.52 o 
   8   2   7     2273.15     2222.99    139.27 o 
   9   2   7       23.37       47.80     52.11 o 
  10   2   7      479.42      426.67     71.10 o 
  11   2   7      985.75     1019.78    107.58 o 
  12   2   7     1043.34     1007.15    117.86 o 
  13   2   7      693.61      544.52    121.65 o 
  14   2   7      264.64      269.36     97.02 o 
  15   2   7      406.30      399.85    110.22 o 
  16   2   7      227.94      142.31     77.57 o 
  17   2   7       45.85       49.05     69.54 o 
  18   2   7      118.33      655.94    840.76 o 
  19   2   7        0.32        7.38     79.57 o 
 -24   3   7      109.61      165.10    106.02 o 
 -23   3   7       33.99       -5.29     79.09 o 
 -22   3   7        0.78       -6.90     67.04 o 
 -21   3   7      864.71      885.22    151.14 o 
 -20   3   7        0.30       76.55     82.13 o 
 -19   3   7       32.92      -16.08     69.20 o 
 -18   3   7     2743.81     2965.32    248.23 o 
 -17   3   7      533.34      467.70    102.03 o 
 -16   3   7      150.71      221.23     78.37 o 
 -15   3   7      167.88      331.05     83.33 o 
 -14   3   7     1986.44     1950.14    178.65 o 
 -13   3   7       83.65      139.10     60.52 o 
 -12   3   7      376.73      346.32     78.35 o 
 -11   3   7      399.61      324.28     75.28 o 
 -10   3   7     2746.47     2825.75    180.94 o 
  -9   3   7     8742.56     8110.81    252.28 o 
  -8   3   7     1946.92     1935.26     88.86 o 
  -7   3   7       70.64       86.22     28.07 o 
  -6   3   7      473.70      479.17     48.65 o 
  -5   3   7      352.97      364.23     44.08 o 
  -4   3   7     3462.91     3685.37    133.27 o 
  -3   3   7      404.00      336.08     43.55 o 
  -2   3   7       28.78       44.47     22.17 o 
  -1   3   7     1348.00     1324.23     76.54 o 
   0   3   7      428.57      451.91     45.59 o 
   1   3   7      285.91      321.66     38.61 o 
   2   3   7     3714.87     3733.53    160.89 o 
   3   3   7     3869.92     3780.49    130.33 o 
   4   3   7      218.09      271.46     51.15 o 
   5   3   7        0.48       14.99     34.32 o 
   6   3   7       81.19       69.67     34.98 o 
   7   3   7     1143.32     1081.67     97.19 o 
   8   3   7      205.21      196.08     52.08 o 
   9   3   7     1552.04     1570.90    122.53 o 
  10   3   7      546.04      535.08     78.35 o 
  11   3   7       84.47       85.60     66.24 o 
  12   3   7     6555.37     6285.21    299.79 o 
  13   3   7       58.70       73.02     84.89 o 
  14   3   7      492.21      465.70    114.09 o 
  15   3   7     1355.99     1223.15    165.20 o 
  16   3   7      927.24     1049.08    196.65 o 
  17   3   7        0.15      -62.13     62.13 o 
  18   3   7       57.92      117.42     82.33 o 
  19   3   7     1087.06      811.36    156.50 o 
 -24   4   7        9.62        9.11    110.08 o 
 -23   4   7       17.85        5.20     94.23 o 
 -22   4   7        9.12        1.39     73.21 o 
 -21   4   7       88.91       53.35     73.49 o 
 -20   4   7      137.25      163.54     93.00 o 
 -19   4   7      382.91      397.55    115.60 o 
 -18   4   7     1272.03     1274.18    171.83 o 
 -17   4   7     2953.29     2960.24    241.87 o 
 -16   4   7     5152.56     5185.76    312.08 o 
 -15   4   7     1380.40     1379.52    154.80 o 
 -14   4   7        0.80      -14.15     56.92 o 
 -13   4   7     6583.45     6413.73    306.61 o 
 -12   4   7     1276.98     1240.92    134.87 o 
 -11   4   7      678.77      669.15     77.83 o 
 -10   4   7      165.87      174.85     46.90 o 
  -9   4   7      520.14      510.27     63.70 o 
  -8   4   7        0.28       -3.17     27.69 o 
  -7   4   7       13.56       19.18     26.34 o 
  -6   4   7     1683.65     1610.36     90.76 o 
  -5   4   7     4092.00     3856.60    137.82 o 
  -4   4   7     4201.94     3666.84    403.97 o 
  -3   4   7     2076.72     2103.83    101.58 o 
  -2   4   7     2362.18     2381.02    107.31 o 
  -1   4   7     3768.39     3818.10    146.36 o 
   0   4   7      316.02      319.71     39.06 o 
   1   4   7     2037.47     1921.57     86.04 o 
   2   4   7     1190.33     1281.39     98.76 o 
   3   4   7     2461.06     2375.95    134.54 o 
   4   4   7     5284.50     5057.63    199.58 o 
   5   4   7     1238.90     1195.86     99.92 o 
   6   4   7       62.41       86.55     38.75 o 
   7   4   7     4674.35     4635.07    200.03 o 
   8   4   7      188.71      231.97     54.11 o 
   9   4   7     1252.26     1117.56    128.10 o 
  10   4   7     2666.39     2338.29    180.25 o 
  11   4   7      359.24      290.76     83.89 o 
  12   4   7      789.04      524.24    158.92 o 
  13   4   7      582.89      288.30    135.33 o 
  14   4   7      468.20      540.96    125.95 o 
  15   4   7       48.98       26.92     77.62 o 
  16   4   7      292.63      295.53    105.38 o 
  17   4   7      472.86      382.85    121.37 o 
  18   4   7        7.25      170.54    101.83 o 
 -23   5   7      992.05     1032.72    215.16 o 
 -22   5   7       31.05       48.85     95.68 o 
 -21   5   7       81.39       48.62     69.14 o 
 -20   5   7      424.92      498.33    119.93 o 
 -19   5   7      397.01      379.66     95.56 o 
 -18   5   7       12.74       24.95     64.35 o 
 -17   5   7      223.15      242.73     86.26 o 
 -16   5   7      544.06      432.12    106.02 o 
 -15   5   7      244.02      229.82     85.57 o 
 -14   5   7        0.11       13.93     59.85 o 
 -13   5   7     1333.16     1400.76    199.54 o 
 -12   5   7      258.72      233.81     54.88 o 
 -11   5   7     9395.76     9472.25    299.79 o 
 -10   5   7     1441.76     1369.88    110.22 o 
  -9   5   7     1676.71     1518.54    113.03 o 
  -8   5   7      886.97      772.81     65.68 o 
  -7   5   7     9293.30     9415.66    257.86 o 
  -6   5   7       87.63      118.92     32.40 o 
  -5   5   7     1590.15     1465.63    107.06 o 
  -4   5   7      205.46      203.33     37.69 o 
  -3   5   7        3.49       15.11     26.24 o 
  -2   5   7     2479.07     2104.03    187.76 o 
  -1   5   7     1313.03     1433.73     81.29 o 
   0   5   7      425.07      496.68     47.02 o 
   1   5   7    12493.59    12702.68    347.66 o 
   2   5   7      462.23      430.29     60.95 o 
   3   5   7     1323.89     1234.56     97.98 o 
   4   5   7     2567.02     2517.97    144.00 o 
   5   5   7     6127.65     6010.46    318.24 o 
   6   5   7      358.37      288.66     57.39 o 
   7   5   7     2898.80     2880.25    202.74 o 
   8   5   7      369.76      377.88     85.44 o 
   9   5   7     1532.22     1411.55    150.54 o 
  10   5   7      133.82      124.65     71.62 o 
  11   5   7       47.81       70.57     65.14 o 
  12   5   7      611.10      530.17    106.30 o 
  13   5   7       85.35       87.66     70.93 o 
  14   5   7      114.24      148.92     79.60 o 
  15   5   7      480.74      456.63    122.75 o 
  16   5   7       76.39       -2.54     76.20 o 
  17   5   7      835.92      943.09    154.51 o 
  18   5   7       69.87       36.94     82.28 o 
 -23   6   7      594.55      799.40    226.34 o 
 -22   6   7        1.69      -13.59     87.93 o 
 -21   6   7      393.33      437.62    131.63 o 
 -20   6   7       93.92       58.76     95.18 o 
 -19   6   7      449.75      438.40    112.86 o 
 -18   6   7      197.08      300.51    100.98 o 
 -17   6   7      124.14      134.07     85.34 o 
 -16   6   7      238.37      290.18     86.85 o 
 -15   6   7      165.73      129.66     75.87 o 
 -14   6   7     1582.84     1591.79    169.78 o 
 -13   6   7     2689.40     2689.80    286.55 o 
 -12   6   7        0.67       43.92     51.03 o 
 -11   6   7      326.43      358.47     68.20 o 
 -10   6   7      754.07      760.74     87.29 o 
  -9   6   7      457.41      516.00     71.35 o 
  -8   6   7     1890.70     1736.37    120.67 o 
  -7   6   7      101.40      138.47     36.80 o 
  -6   6   7     1189.70     1092.89     83.75 o 
  -5   6   7     6631.43     6284.09    191.64 o 
  -4   6   7       18.38       27.86     32.06 o 
  -3   6   7     4193.76     4287.79    153.08 o 
  -2   6   7        6.91       34.35     26.10 o 
  -1   6   7     3108.52     2701.46    114.05 o 
   0   6   7       97.95      128.93     26.30 o 
   1   6   7      989.53      908.04     84.54 o 
   2   6   7      306.69      273.38     66.68 o 
   3   6   7      349.49      365.64     61.97 o 
   4   6   7      180.25      139.74     59.76 o 
   5   6   7        0.14       17.86     48.53 o 
   6   6   7      626.51      581.76     94.98 o 
   7   6   7      529.43      505.35    100.79 o 
   8   6   7     2169.55     1978.96    178.14 o 
   9   6   7       10.33       15.48     53.29 o 
  10   6   7       45.09       72.94     69.14 o 
  11   6   7     1464.09     1331.85    159.75 o 
  12   6   7      265.30      270.58     87.74 o 
  13   6   7     1328.60     1221.66    155.25 o 
  14   6   7       50.58      149.89     79.93 o 
  15   6   7       41.68       21.90     62.73 o 
  16   6   7      171.32      175.68     94.22 o 
  17   6   7      182.38      181.44     95.61 o 
  18   6   7        0.33      130.46    100.68 o 
 -22   7   7      260.71      277.04    130.89 o 
 -21   7   7        0.09       66.35     95.71 o 
 -20   7   7      305.95      256.22    124.67 o 
 -19   7   7       55.79      147.52    105.76 o 
 -18   7   7        7.13       31.10     85.80 o 
 -17   7   7        4.56       25.86     74.24 o 
 -16   7   7       75.09      102.86     80.28 o 
 -15   7   7      215.84      295.31     93.93 o 
 -14   7   7      460.08      500.67    108.35 o 
 -13   7   7     1112.51     1136.15    172.20 o 
 -12   7   7     1339.59     1252.78    122.48 o 
 -11   7   7      450.77      429.69     76.45 o 
 -10   7   7      417.34      464.35     77.34 o 
  -9   7   7       94.25       93.79     48.10 o 
  -8   7   7       11.23        2.57     34.57 o 
  -7   7   7     1994.94     1973.86    113.49 o 
  -6   7   7      511.70      435.82     55.81 o 
  -5   7   7      131.45      185.02     43.47 o 
  -4   7   7       47.27        7.01     29.40 o 
  -3   7   7      185.67      218.55     40.27 o 
  -2   7   7      284.54      331.18     46.29 o 
  -1   7   7       68.28       70.21     33.42 o 
   0   7   7       12.62       50.08     42.65 o 
   1   7   7     3797.07     3663.08    175.43 o 
   2   7   7      523.24      521.37     90.79 o 
   3   7   7      313.59      248.99     68.91 o 
   4   7   7       92.14       68.15     59.02 o 
   5   7   7       10.79      -27.11     44.14 o 
   6   7   7      289.44      315.82     87.44 o 
   7   7   7     5384.50     5256.24    290.34 o 
   8   7   7      687.90      696.63    111.40 o 
   9   7   7      505.36      481.81     98.63 o 
  10   7   7      657.11      596.39    114.65 o 
  11   7   7       72.51      107.26    104.80 o 
  12   7   7      350.37      282.89     89.55 o 
  13   7   7      179.29      215.59     89.76 o 
  14   7   7        0.94      -24.10     59.44 o 
  15   7   7       90.59      171.85     93.58 o 
  16   7   7       26.56       67.22     75.56 o 
  17   7   7       68.16      114.61     92.89 o 
 -22   8   7       61.24      137.02    135.60 o 
 -21   8   7        2.96       22.36     95.18 o 
 -20   8   7      346.61      438.68    152.30 o 
 -19   8   7        1.87      -12.22     88.57 o 
 -18   8   7      180.60      210.05    121.11 o 
 -17   8   7      666.97      790.17    164.95 o 
 -16   8   7      297.23      211.17    107.69 o 
 -15   8   7     1037.54     1053.30    145.66 o 
 -14   8   7      343.47      267.67     84.69 o 
 -13   8   7     1854.70     1611.69    375.03 o 
 -12   8   7     2506.78     2338.61    170.81 o 
 -11   8   7     1295.47     1408.90    131.29 o 
 -10   8   7      958.94      981.03    107.38 o 
  -9   8   7        3.50      -19.23     38.06 o 
  -8   8   7      821.91      783.88     89.14 o 
  -7   8   7       62.68       91.34     39.64 o 
  -6   8   7       85.36       48.93     35.41 o 
  -5   8   7      855.03      854.24     86.47 o 
  -4   8   7       49.20       60.03     34.81 o 
  -3   8   7      368.98      322.09     74.80 o 
  -2   8   7      387.17      357.71     51.17 o 
  -1   8   7       62.95       68.43     40.55 o 
   0   8   7      302.72      205.54     69.73 o 
   1   8   7      343.39      381.26     80.05 o 
   2   8   7      730.33      787.59    112.90 o 
   3   8   7      760.96      752.31    111.37 o 
   4   8   7      976.14      961.32    126.56 o 
   5   8   7     1391.70     1351.36    152.02 o 
   6   8   7       18.33       38.01     55.98 o 
   7   8   7      328.41      368.49     91.99 o 
   8   8   7       52.66       33.35     55.09 o 
   9   8   7      766.05      799.56    131.03 o 
  10   8   7       76.05       80.15     71.58 o 
  11   8   7      991.40     1086.02    156.52 o 
  12   8   7      602.20      462.98    108.46 o 
  13   8   7      107.97       33.81     72.10 o 
  14   8   7       79.21      102.41     81.40 o 
  15   8   7       19.78       49.79     71.09 o 
  16   8   7       28.20       97.47     80.92 o 
  17   8   7       63.89      106.19     90.21 o 
 -21   9   7       89.41        0.84    102.66 o 
 -20   9   7      269.32      240.75    124.98 o 
 -19   9   7      671.39      792.48    193.51 o 
 -18   9   7       15.32       38.76     97.20 o 
 -17   9   7      191.34      200.34    105.66 o 
 -16   9   7      160.04      146.35    101.94 o 
 -15   9   7      915.36      806.95    167.76 o 
 -14   9   7      276.66      374.51    114.82 o 
 -13   9   7      511.72      502.49     94.15 o 
 -12   9   7       11.81       78.00     59.68 o 
 -11   9   7      698.30      742.44    141.25 o 
 -10   9   7        1.83       -3.16     49.96 o 
  -9   9   7     2611.46     2456.35    168.79 o 
  -8   9   7     2540.62     2575.23    167.69 o 
  -7   9   7     2460.30     2375.96    136.37 o 
  -6   9   7      115.63      113.59     45.25 o 
  -5   9   7        0.52       21.51     34.10 o 
  -4   9   7      510.80      534.13     65.81 o 
  -3   9   7      686.60      641.36     69.07 o 
  -2   9   7      281.21      365.59     61.11 o 
  -1   9   7      739.77      911.61    140.99 o 
   0   9   7      365.62      281.45     78.80 o 
   1   9   7     2002.40     2118.74    182.00 o 
   2   9   7     1961.73     2103.40    186.56 o 
   3   9   7     3027.16     2848.48    214.15 o 
   4   9   7       50.54       89.99     69.69 o 
   5   9   7      192.35      279.60     84.61 o 
   6   9   7      312.03      271.07     84.74 o 
   7   9   7       65.79       90.95     70.21 o 
   8   9   7       58.65      103.87     69.63 o 
   9   9   7      104.80      162.08     80.50 o 
  10   9   7      139.77      168.21     81.31 o 
  11   9   7       36.98       72.86     77.37 o 
  12   9   7       14.28      268.09    130.77 o 
  13   9   7      701.68      666.25    121.68 o 
  14   9   7       13.44       -1.39     70.17 o 
  15   9   7      788.47      911.04    146.88 o 
  16   9   7       92.57       31.28     82.91 o 
 -20  10   7       21.11       33.51     96.08 o 
 -19  10   7       61.39      126.61     98.74 o 
 -18  10   7      177.89      266.33    127.10 o 
 -17  10   7      433.02      482.48    142.31 o 
 -16  10   7      268.50      303.41    122.43 o 
 -15  10   7      792.09      639.98    146.67 o 
 -14  10   7       22.42       67.35     93.70 o 
 -13  10   7      124.70      206.24     91.39 o 
 -12  10   7      816.94      756.03    124.40 o 
 -11  10   7     1391.25     1425.53    136.57 o 
 -10  10   7      916.23     1089.72    121.73 o 
  -9  10   7       20.23       -2.21     51.86 o 
  -8  10   7       95.64       94.62     57.07 o 
  -7  10   7       10.66       -4.50     36.90 o 
  -6  10   7     1443.40     1417.32    106.91 o 
  -5  10   7     1239.13     1216.48     98.41 o 
  -4  10   7        0.27       17.56     37.77 o 
  -3  10   7      178.97      133.39     63.40 o 
  -2  10   7       81.29       78.24     62.31 o 
  -1  10   7      122.41      184.36     74.58 o 
   0  10   7      465.58      383.13     87.80 o 
   1  10   7       27.88      -18.73     71.18 o 
   2  10   7       53.92       31.45     64.29 o 
   3  10   7       87.66      122.24     64.30 o 
   4  10   7     1731.99     1761.73    179.17 o 
   5  10   7       25.20       62.37     67.61 o 
   6  10   7     1165.23     1207.52    155.54 o 
   7  10   7     1942.41     2229.33    210.75 o 
   8  10   7      226.66      197.02     83.15 o 
   9  10   7      351.53      420.87    116.54 o 
  10  10   7       17.42      377.45    325.17 o 
  11  10   7       27.84      176.57     82.30 o 
  12  10   7        7.96        1.96     69.48 o 
  13  10   7      760.49      921.65    152.78 o 
  14  10   7      185.93      277.66    104.29 o 
  15  10   7       96.63      149.96    107.73 o 
 -20  11   7        4.04      -55.51     97.32 o 
 -19  11   7        1.17      100.29    116.89 o 
 -18  11   7        9.37       60.67     95.18 o 
 -17  11   7       46.95       80.19     93.64 o 
 -16  11   7       31.51      105.57    101.44 o 
 -15  11   7       12.81       57.97    102.15 o 
 -14  11   7        0.21       52.86     73.37 o 
 -13  11   7       82.24      179.47     87.49 o 
 -12  11   7       31.76       18.56     78.58 o 
 -11  11   7      725.73      793.95    127.22 o 
 -10  11   7      455.08      418.89     92.77 o 
  -9  11   7        4.94       -0.63     49.22 o 
  -8  11   7     2017.37     2169.83    164.18 o 
  -7  11   7       23.88       74.39     51.58 o 
  -6  11   7       17.15       94.29     44.02 o 
  -5  11   7      954.36      946.46    120.19 o 
  -4  11   7      258.46      225.68     66.93 o 
  -3  11   7        0.63       40.41     61.31 o 
  -2  11   7        0.31       44.87     65.91 o 
  -1  11   7     2761.91     2695.31    212.60 o 
   0  11   7      619.44      606.97    118.07 o 
   1  11   7        0.08       16.42     63.95 o 
   2  11   7     1866.62     1928.50    187.83 o 
   3  11   7      103.91       31.08     77.63 o 
   4  11   7       89.69      139.82     77.32 o 
   5  11   7       90.08      138.04     76.59 o 
   6  11   7     1413.42     1426.38    179.73 o 
   7  11   7        2.22      -32.49     63.26 o 
   8  11   7       61.82      107.02     83.84 o 
   9  11   7       17.02       36.95     70.02 o 
  10  11   7       59.17       72.58     77.85 o 
  11  11   7     1270.69     1213.04    166.11 o 
  12  11   7      149.35      177.75     86.63 o 
  13  11   7       13.27       77.62     87.69 o 
  14  11   7       10.03       20.30     78.66 o 
 -19  12   7      164.56      235.27    123.97 o 
 -18  12   7      140.63      222.43    109.51 o 
 -17  12   7       66.85       95.01     96.91 o 
 -16  12   7      522.24      708.80    154.26 o 
 -15  12   7     1702.17     1813.22    312.23 o 
 -14  12   7      409.79      470.60    114.62 o 
 -13  12   7        2.10      -23.56     69.68 o 
 -12  12   7       34.13      -10.38     80.03 o 
 -11  12   7      216.97      112.41     76.51 o 
 -10  12   7      131.98      126.35     82.17 o 
  -9  12   7     2400.36     2269.74    203.26 o 
  -8  12   7      358.77      446.64     96.90 o 
  -7  12   7       16.65       83.40     59.21 o 
  -6  12   7     3022.47     1612.61   1151.31 o 
  -5  12   7      417.32      288.83    102.36 o 
  -4  12   7      301.10      328.00     83.41 o 
  -3  12   7     2371.18     2524.26    218.47 o 
  -2  12   7        1.15      120.25     83.03 o 
  -1  12   7       91.53      207.31     82.49 o 
   0  12   7      202.26      197.94     77.74 o 
   1  12   7      221.85      253.65     89.05 o 
   2  12   7     1322.39     1270.07    159.90 o 
   3  12   7      396.71      396.70     99.43 o 
   4  12   7     1382.11     1514.81    180.33 o 
   5  12   7      840.42      859.15    143.09 o 
   6  12   7      116.09      159.83     83.46 o 
   7  12   7       99.33       97.11     86.97 o 
   8  12   7      180.16      255.55     99.60 o 
   9  12   7     1362.27     1528.82    184.98 o 
  10  12   7       18.53       -1.95    100.85 o 
  11  12   7        7.21       42.96     81.80 o 
  12  12   7        0.25        0.17     69.93 o 
  13  12   7       71.04      107.38     78.20 o 
 -17  13   7       24.78       69.52    100.40 o 
 -16  13   7       70.95       88.74     95.64 o 
 -15  13   7        8.65      -41.49     91.21 o 
 -14  13   7      234.85      172.56     92.26 o 
 -13  13   7        3.71       91.87     85.34 o 
 -12  13   7       33.27       45.87     76.49 o 
 -11  13   7      301.23      426.41    114.74 o 
 -10  13   7      355.65      313.42     97.12 o 
  -9  13   7      199.97      324.49    119.37 o 
  -8  13   7      641.25      514.23    125.81 o 
  -7  13   7       37.11      176.92    138.46 o 
  -6  13   7        4.37       49.01     83.19 o 
  -5  13   7       45.12       -3.66     62.32 o 
  -4  13   7      160.24      134.69     77.26 o 
  -3  13   7      158.78      176.09     86.62 o 
  -2  13   7      202.83      413.63    173.07 o 
  -1  13   7       70.62       76.11     72.06 o 
   0  13   7     1291.33     1391.46    163.03 o 
   1  13   7      112.68      240.17    101.33 o 
   2  13   7      229.38      274.97     91.63 o 
   3  13   7      473.95      473.67    121.73 o 
   4  13   7       52.42      184.22     86.98 o 
   5  13   7      365.22      348.82    104.96 o 
   6  13   7      251.27      293.46    105.43 o 
   7  13   7       18.30       71.44     79.64 o 
   8  13   7        1.75      -34.69     68.36 o 
   9  13   7        5.56       31.22     75.36 o 
  10  13   7      519.07      531.52    121.41 o 
  11  13   7      378.91      398.17    113.53 o 
  12  13   7      228.23      210.68    110.05 o 
 -16  14   7      198.80      320.62    128.08 o 
 -15  14   7      152.06      175.98     99.78 o 
 -14  14   7      355.77      371.68     99.25 o 
 -13  14   7       41.43       29.00     75.66 o 
 -12  14   7      385.83      332.89    102.38 o 
 -11  14   7      357.28      427.37    128.77 o 
 -10  14   7       58.41      185.23    105.45 o 
  -9  14   7       39.40       15.49     75.04 o 
  -8  14   7       72.61       79.59    124.58 o 
  -7  14   7       84.73      132.95    130.46 o 
  -6  14   7        3.66       50.16    116.39 o 
  -5  14   7        0.60       24.68     85.24 o 
  -4  14   7      421.70      360.17    130.79 o 
  -3  14   7      605.77      656.00    127.09 o 
  -2  14   7      305.19      588.41    146.41 o 
  -1  14   7     3022.50     2969.83    254.50 o 
   0  14   7       29.03       -2.57     80.43 o 
   1  14   7        1.88       12.92     71.53 o 
   2  14   7      945.60     1059.84    161.66 o 
   3  14   7      119.26       84.24     89.78 o 
   4  14   7      267.74      202.38    111.16 o 
   5  14   7       63.85      160.72     91.55 o 
   6  14   7       91.66      112.01     81.65 o 
   7  14   7       67.94      130.36     82.96 o 
   8  14   7      344.70      230.73     95.59 o 
   9  14   7      115.56      175.33     95.38 o 
  10  14   7       53.43      129.36     88.12 o 
  11  14   7      461.27      467.66    125.56 o 
 -14  15   7      147.47      287.41    134.88 o 
 -13  15   7      185.13      270.81    122.93 o 
 -12  15   7      770.83     2151.10   1269.74 o 
 -11  15   7      544.48      460.92    121.29 o 
 -10  15   7       38.66       29.57    113.54 o 
  -9  15   7      400.39      519.67    172.66 o 
  -8  15   7      151.98      182.76    123.12 o 
  -7  15   7       43.88       14.44    128.14 o 
  -6  15   7      206.35      160.63    123.25 o 
  -5  15   7      680.44      799.75    213.34 o 
  -4  15   7       91.69      277.07    116.71 o 
  -3  15   7      348.12      204.38    114.82 o 
  -2  15   7      869.23      937.46    180.60 o 
  -1  15   7     1899.27     2198.36    266.49 o 
   0  15   7      407.24      426.98    121.35 o 
   1  15   7      646.83      800.36    143.97 o 
   2  15   7      113.53      122.66     85.84 o 
   3  15   7      235.73      401.59    119.70 o 
   4  15   7        7.53       32.96     78.56 o 
   5  15   7     1930.44     2029.72    334.81 o 
   6  15   7       34.48       31.50     93.41 o 
   7  15   7       69.38      302.39    135.48 o 
   8  15   7      174.59      165.39     95.75 o 
   9  15   7       15.31      123.04     95.90 o 
 -12  16   7       30.72      190.74    168.68 o 
 -11  16   7       25.98      -54.56    102.10 o 
 -10  16   7      110.97       27.13    125.31 o 
  -9  16   7        9.43       44.46    116.56 o 
  -8  16   7       41.62       90.28    111.69 o 
  -7  16   7      309.31      160.15    130.13 o 
  -6  16   7       27.38      -64.39    101.45 o 
  -5  16   7      419.44      291.12    142.01 o 
  -4  16   7      720.30      689.82    201.59 o 
  -3  16   7     2368.31     2310.39    347.42 o 
  -2  16   7      166.84      244.76    120.30 o 
  -1  16   7      497.01      555.26    146.12 o 
   0  16   7     1593.78     1521.28    239.18 o 
   1  16   7       60.94       32.40     91.55 o 
   2  16   7        0.16       -8.84     75.35 o 
   3  16   7      200.58      248.34    101.68 o 
   4  16   7      143.67      143.98    112.85 o 
   5  16   7      305.73      379.02    119.80 o 
   6  16   7      295.47      266.80    109.92 o 
   7  16   7      221.58      216.46    105.46 o 
 -10  17   7      510.80      297.95    165.12 o 
  -9  17   7       29.52       66.86    133.55 o 
  -8  17   7      312.16      263.80    156.54 o 
  -7  17   7      118.79       73.39    133.54 o 
  -6  17   7        4.05      -54.16     96.87 o 
  -5  17   7      139.65      243.99    142.04 o 
  -4  17   7       22.09      -17.22    111.00 o 
  -3  17   7      178.03      153.33    127.93 o 
  -2  17   7      115.43      240.89    131.28 o 
  -1  17   7      973.78     1331.66    263.19 o 
   0  17   7        3.99      145.58    132.37 o 
   1  17   7      436.24      337.59    152.95 o 
   2  17   7       71.35      146.11    119.49 o 
   3  17   7      124.01       70.54     88.79 o 
   4  17   7       76.79       23.48     92.01 o 
   5  17   7       43.40       42.52     99.89 o 
  -4  18   7       34.52      -23.46    144.38 o 
  -3  18   7        0.31       52.49    113.32 o 
  -2  18   7        2.74      -28.30    117.42 o 
  -1  18   7      257.61      493.12    163.48 o 
 -24   0   8       79.81      128.33    127.19 o 
 -23   0   8      151.79      195.88    135.28 o 
 -22   0   8      101.68       30.28    147.09 o 
 -21   0   8      139.98       89.95    105.09 o 
 -20   0   8       86.65       92.04    119.39 o 
 -19   0   8      325.11      411.02    140.12 o 
 -18   0   8     1754.17     1898.07    273.10 o 
 -17   0   8     1036.93     1158.72    207.71 o 
 -16   0   8      614.16      769.97    193.11 o 
 -15   0   8       39.33       84.15     87.24 o 
 -14   0   8     6953.41     6637.00    448.63 o 
 -13   0   8      424.37      411.10    108.39 o 
 -12   0   8       78.26       74.63     81.71 o 
 -11   0   8       27.44       65.50     70.15 o 
 -10   0   8      636.20      552.61    120.43 o 
  -9   0   8     1278.37     1164.92    162.89 o 
  -8   0   8     3836.57     4228.54    379.86 o 
  -7   0   8     1207.08     1251.87    122.36 o 
  -6   0   8     9304.28     9233.30    583.22 o 
  -5   0   8      745.95      807.78     93.38 o 
  -4   0   8     1242.55     1399.11    134.94 o 
  -3   0   8      231.62      282.37     59.89 o 
  -2   0   8     1160.98      612.76    380.93 o 
  -1   0   8      244.27      195.91     53.55 o 
   0   0   8     4661.42     4329.26    215.65 o 
   1   0   8     1845.34     1829.54    136.04 o 
   2   0   8     4277.16     4441.34    288.58 o 
   3   0   8     3187.06     3116.09    195.17 o 
   4   0   8      216.84      231.62     62.42 o 
   5   0   8      555.78      558.87     86.26 o 
   6   0   8     3556.34     3705.55    403.77 o 
   7   0   8      141.31      123.27     62.70 o 
   8   0   8     6086.29     5022.03    341.23 o 
   9   0   8        0.05       32.94     71.16 o 
  10   0   8        6.59       11.28     79.09 o 
  11   0   8     1770.57     1660.40    213.12 o 
  12   0   8     3883.46     4635.35    359.20 o 
  13   0   8      945.35      892.55    169.34 o 
  14   0   8     1165.19     1115.94    192.39 o 
  15   0   8     3737.28     3095.20    456.61 o 
  16   0   8     2749.39     1682.06    332.08 o 
  17   0   8        5.96        5.41    101.07 o 
  18   0   8      232.98      346.52    182.28 o 
 -24   1   8       51.77       81.48     94.41 o 
 -23   1   8       63.99       67.98     75.11 o 
 -22   1   8      597.63      460.51    106.93 o 
 -21   1   8       98.10       94.09     79.45 o 
 -20   1   8      545.57      560.61    119.75 o 
 -19   1   8      316.01      387.62    103.52 o 
 -18   1   8      525.55      463.79    100.32 o 
 -17   1   8      233.97      159.17     75.02 o 
 -16   1   8       92.92      139.49     73.45 o 
 -15   1   8     1205.10     1175.16    138.99 o 
 -14   1   8       41.99       49.00     57.16 o 
 -13   1   8       31.64       64.47     48.53 o 
 -12   1   8     5362.71     5044.29    261.56 o 
 -11   1   8       34.30       45.42     46.16 o 
 -10   1   8        1.34        6.11     37.12 o 
  -9   1   8     1390.50     1345.26    120.81 o 
  -8   1   8        0.57       23.29     46.54 o 
  -7   1   8       25.74       47.12     26.26 o 
  -6   1   8     3375.84     3283.38    125.96 o 
  -5   1   8      204.60      199.23     36.41 o 
  -4   1   8      689.07      671.33     61.31 o 
  -3   1   8     2650.79     2784.51    119.68 o 
  -2   1   8       19.70       63.23     26.88 o 
  -1   1   8      994.29      872.00     66.73 o 
   0   1   8     1740.03     1614.79     89.39 o 
   1   1   8      252.23      319.12     42.86 o 
   2   1   8      142.79      155.11     43.20 o 
   3   1   8      910.01     1021.15     80.26 o 
   4   1   8      264.43      226.60     46.24 o 
   5   1   8        3.28       68.62     37.50 o 
   6   1   8     6321.69     6901.37    412.56 o 
   7   1   8       12.37       26.85     38.83 o 
   8   1   8       40.07       64.90     50.52 o 
   9   1   8      481.67      423.33     78.03 o 
  10   1   8        4.40       44.32     57.85 o 
  11   1   8        4.47       21.80     58.49 o 
  12   1   8      485.19      562.55    104.46 o 
  13   1   8      103.49      130.68     74.15 o 
  14   1   8     1544.63     1219.73    168.35 o 
  15   1   8        5.03       75.26     83.14 o 
  16   1   8      217.60      215.97     90.86 o 
  17   1   8        2.97       34.29     82.92 o 
  18   1   8      161.53      264.30    118.21 o 
 -24   2   8       41.14       45.84     88.36 o 
 -23   2   8       60.53       41.74     84.43 o 
 -22   2   8      220.50      127.61     82.32 o 
 -21   2   8       87.21      121.45     84.49 o 
 -20   2   8      736.07      794.64    127.68 o 
 -19   2   8       35.86       58.56     70.41 o 
 -18   2   8      701.45      650.76    118.77 o 
 -17   2   8        6.84       10.88     58.36 o 
 -16   2   8       37.86       20.11     54.54 o 
 -15   2   8      812.25      912.19    126.82 o 
 -14   2   8      473.09      443.24     88.12 o 
 -13   2   8      126.36       96.03     54.25 o 
 -12   2   8      229.15      182.29     62.38 o 
 -11   2   8        3.45        7.73     37.59 o 
 -10   2   8      293.06      300.14     67.97 o 
  -9   2   8      442.48      465.65     64.59 o 
  -8   2   8     1032.81      975.98     85.41 o 
  -7   2   8        8.03        7.15     25.09 o 
  -6   2   8       37.89       35.02     25.18 o 
  -5   2   8     2223.12     2315.55    108.64 o 
  -4   2   8     3941.16     4084.48    144.75 o 
  -3   2   8       51.30       49.60     26.22 o 
  -2   2   8     3475.47     3769.12    142.63 o 
  -1   2   8     2149.93     2264.53    109.61 o 
   0   2   8     1598.20     1536.79     87.28 o 
   1   2   8       17.31       48.45     29.72 o 
   2   2   8     3137.40     3201.97    160.50 o 
   3   2   8       21.01       40.54     33.83 o 
   4   2   8      817.87      950.17     91.58 o 
   5   2   8      208.66      196.67     46.68 o 
   6   2   8      348.74      369.85     61.61 o 
   7   2   8      419.60      402.81     63.69 o 
   8   2   8        0.61        0.24     41.54 o 
   9   2   8      431.50      411.60     72.72 o 
  10   2   8     1060.58      916.52    111.50 o 
  11   2   8       53.50       54.03     60.43 o 
  12   2   8       33.73       86.31     77.48 o 
  13   2   8       21.04       42.11     77.70 o 
  14   2   8       68.14       11.16     68.63 o 
  15   2   8        9.93       42.06     65.77 o 
  16   2   8       38.35       -3.56     72.64 o 
  17   2   8       42.64       56.29     94.33 o 
  18   2   8      392.69      404.85    140.67 o 
 -24   3   8      112.66      135.99     96.93 o 
 -23   3   8        0.08      -12.62     78.77 o 
 -22   3   8      452.87      384.72    105.12 o 
 -21   3   8        0.04      -36.81     61.80 o 
 -20   3   8      374.61      425.35    108.00 o 
 -19   3   8       38.10       91.54     83.15 o 
 -18   3   8     1587.37     1591.88    178.02 o 
 -17   3   8     1804.09     1744.69    182.10 o 
 -16   3   8      217.34      138.98     62.91 o 
 -15   3   8      322.10      286.00     84.04 o 
 -14   3   8      284.66      255.76     74.60 o 
 -13   3   8      230.13      181.09     63.90 o 
 -12   3   8       80.24      108.91     53.29 o 
 -11   3   8      125.75       88.39     54.11 o 
 -10   3   8     3635.03     3364.83    207.17 o 
  -9   3   8     1073.97     1017.01     92.21 o 
  -8   3   8      549.24      432.45     63.38 o 
  -7   3   8       50.19       59.61     28.88 o 
  -6   3   8     1436.72     1366.73     84.62 o 
  -5   3   8      577.27      570.17     57.73 o 
  -4   3   8     2983.13     2848.30    121.92 o 
  -3   3   8       16.29        0.89     24.69 o 
  -2   3   8     6746.75     7000.44    190.50 o 
  -1   3   8      180.52      221.91     38.81 o 
   0   3   8      923.41      989.91     71.31 o 
   1   3   8      576.02      558.39     52.72 o 
   2   3   8      489.82      394.87     60.18 o 
   3   3   8      430.66      370.08     74.17 o 
   4   3   8     2400.49     2014.46    242.10 o 
   5   3   8      247.12      252.09     52.78 o 
   6   3   8       71.75      104.60     41.12 o 
   7   3   8        2.93       11.26     36.13 o 
   8   3   8     1390.47     1398.79    113.63 o 
   9   3   8      692.29      625.43     83.07 o 
  10   3   8      147.01      153.11     69.42 o 
  11   3   8      519.35      494.19    116.50 o 
  12   3   8     2342.71     2267.92    223.58 o 
  13   3   8       28.03       28.12     73.22 o 
  14   3   8      108.64      142.45     81.22 o 
  15   3   8        7.82       48.26     67.66 o 
  16   3   8      640.44      614.52    133.79 o 
  17   3   8        2.78       65.80     76.07 o 
  18   3   8      253.32      311.46    143.96 o 
 -23   4   8       54.41       68.04     81.87 o 
 -22   4   8      112.26       69.89     90.02 o 
 -21   4   8      175.81      147.95     86.30 o 
 -20   4   8       15.25       65.33     69.65 o 
 -19   4   8       29.12        9.34     74.72 o 
 -18   4   8      294.60      294.09     86.08 o 
 -17   4   8      151.61      117.52     79.63 o 
 -16   4   8     3877.91     4221.52    282.92 o 
 -15   4   8      291.88      281.82     85.82 o 
 -14   4   8     1231.66     1228.12    141.54 o 
 -13   4   8       19.77       33.64     57.03 o 
 -12   4   8      118.78      125.21     62.63 o 
 -11   4   8     1429.21     1397.28    139.78 o 
 -10   4   8      183.84      173.91     56.18 o 
  -9   4   8     1335.78     1378.92    115.74 o 
  -8   4   8      769.96      791.19     86.05 o 
  -7   4   8      276.83      303.77     44.80 o 
  -6   4   8     1312.93     1154.98     80.50 o 
  -5   4   8      309.60      297.23     46.32 o 
  -4   4   8      993.75      682.70     87.57 o 
  -3   4   8       33.94       41.87     27.06 o 
  -2   4   8     1955.34     1683.02     95.41 o 
  -1   4   8      284.85      312.30     55.66 o 
   0   4   8      271.60      260.49     37.27 o 
   1   4   8     1801.89     1738.41    116.01 o 
   2   4   8       33.94        3.08     35.89 o 
   3   4   8     2788.82     2857.77    157.18 o 
   4   4   8      140.26       97.51     43.92 o 
   5   4   8      465.30      556.12     73.57 o 
   6   4   8      484.54      555.42     72.60 o 
   7   4   8       62.94       14.85     41.27 o 
   8   4   8     4338.30     2946.39    861.18 o 
   9   4   8      226.77      184.47     61.76 o 
  10   4   8     1932.84     1764.08    281.08 o 
  11   4   8      384.54      366.05     87.41 o 
  12   4   8       22.44       21.09     76.30 o 
  13   4   8        0.21      -12.54     70.59 o 
  14   4   8       29.40       81.79     88.09 o 
  15   4   8       22.40      100.68     85.02 o 
  16   4   8      213.12      224.27    111.30 o 
  17   4   8        1.03       48.31     77.78 o 
 -23   5   8      375.97      209.43    114.14 o 
 -22   5   8        1.84       34.76     84.07 o 
 -21   5   8        0.75       31.52     75.21 o 
 -20   5   8      179.18      111.86     91.79 o 
 -19   5   8        1.87       32.50     82.46 o 
 -18   5   8      235.08      220.96     97.10 o 
 -17   5   8        4.72        2.42     70.07 o 
 -16   5   8      241.24      205.04     81.87 o 
 -15   5   8      535.78      550.09    108.14 o 
 -14   5   8      169.62      103.80     65.95 o 
 -13   5   8      373.55      439.14     92.77 o 
 -12   5   8      642.32      660.41    108.62 o 
 -11   5   8       43.79       53.99     56.15 o 
 -10   5   8     1082.71      965.77    102.16 o 
  -9   5   8       97.84      115.13     53.04 o 
  -8   5   8     1418.74     1500.48    119.30 o 
  -7   5   8      942.09      906.96     74.68 o 
  -6   5   8       26.16       13.80     28.45 o 
  -5   5   8        0.92       15.20     25.71 o 
  -4   5   8       56.18       37.50     30.73 o 
  -3   5   8      488.43      419.48     53.11 o 
  -2   5   8      209.12      149.43     35.65 o 
  -1   5   8      132.44      125.16     33.41 o 
   0   5   8        7.29       74.24     36.68 o 
   1   5   8      257.28      205.44     50.94 o 
   2   5   8      829.96      787.45     85.87 o 
   3   5   8      399.22      466.94     68.79 o 
   4   5   8      336.38      320.55     59.01 o 
   5   5   8        7.77        1.54     36.69 o 
   6   5   8      938.34     1029.17    124.74 o 
   7   5   8      159.14      127.10     61.10 o 
   8   5   8     2371.65     2210.60    188.58 o 
   9   5   8     1995.79     2077.34    184.97 o 
  10   5   8       98.89       68.51     61.86 o 
  11   5   8        1.69       32.52     65.51 o 
  12   5   8        2.00       -2.74     61.49 o 
  13   5   8      253.51      174.81     89.76 o 
  14   5   8        3.03      -13.80     76.25 o 
  15   5   8       94.61      164.63     90.93 o 
  16   5   8      107.92      137.40     85.39 o 
  17   5   8      137.72      198.84    102.60 o 
 -23   6   8       21.13        4.42    105.63 o 
 -22   6   8        5.32        4.63    112.14 o 
 -21   6   8       74.01       92.16     98.72 o 
 -20   6   8     1002.69     1045.16    161.23 o 
 -19   6   8      157.22      173.24     91.48 o 
 -18   6   8      362.79      432.69    104.24 o 
 -17   6   8      445.17      511.89    115.84 o 
 -16   6   8      400.15      379.15    120.24 o 
 -15   6   8      113.76      137.66     75.45 o 
 -14   6   8       11.80       65.48     67.71 o 
 -13   6   8       10.01      -18.80     56.29 o 
 -12   6   8       60.40       27.78     58.08 o 
 -11   6   8      923.43     1003.02    102.59 o 
 -10   6   8      328.32      288.36     61.58 o 
  -9   6   8      169.52      209.10     59.80 o 
  -8   6   8     1164.31     1177.14    108.63 o 
  -7   6   8     1448.36     1285.17     93.62 o 
  -6   6   8      140.50      188.82     43.06 o 
  -5   6   8      276.84      298.76     50.91 o 
  -4   6   8     2346.78     2210.87    116.18 o 
  -3   6   8      154.65      111.54     34.23 o 
  -2   6   8     2752.88     2025.33    363.23 o 
  -1   6   8       13.03       43.36     36.84 o 
   0   6   8      162.80      162.16     47.02 o 
   1   6   8     1752.59     1588.64    118.21 o 
   2   6   8     1583.49     1467.26    114.37 o 
   3   6   8        2.52       13.33     37.79 o 
   4   6   8      116.07       29.09     55.71 o 
   5   6   8       10.11       51.05     57.17 o 
   6   6   8      180.00      185.87     63.46 o 
   7   6   8      465.95      414.33     91.16 o 
   8   6   8      978.49     1018.98    130.54 o 
   9   6   8        9.39        8.70     59.05 o 
  10   6   8      597.99      644.06    118.49 o 
  11   6   8       51.59       69.18     69.57 o 
  12   6   8      234.38      129.70     79.62 o 
  13   6   8        9.37      -10.48     59.98 o 
  14   6   8      202.69      204.17     97.53 o 
  15   6   8      106.41       98.47     85.62 o 
  16   6   8      622.22      710.52    154.47 o 
  17   6   8      105.38       98.64     92.35 o 
 -22   7   8      621.02      798.71    175.80 o 
 -21   7   8      316.11      275.17    125.33 o 
 -20   7   8       89.35       70.96    103.88 o 
 -19   7   8       10.41       64.19    105.72 o 
 -18   7   8        0.51       17.68     75.03 o 
 -17   7   8       37.65      209.52    151.14 o 
 -16   7   8      227.91      292.30     93.78 o 
 -15   7   8      428.70      433.50    106.15 o 
 -14   7   8     3723.60     3931.19    346.72 o 
 -13   7   8       28.31       74.36     64.14 o 
 -12   7   8     1936.09     2084.60    192.75 o 
 -11   7   8       50.96       31.19     48.97 o 
 -10   7   8     2276.52     2411.53    161.82 o 
  -9   7   8      303.64      319.52     76.67 o 
  -8   7   8     2824.09     2703.74    200.31 o 
  -7   7   8     1340.86     1128.77    107.46 o 
  -6   7   8      402.48      449.80     58.74 o 
  -5   7   8      715.34      764.61     76.28 o 
  -4   7   8      700.43      722.15     71.81 o 
  -3   7   8      926.45      844.60     72.88 o 
  -2   7   8     1695.41     1570.88    120.83 o 
  -1   7   8      464.07      404.86     61.35 o 
   0   7   8      694.77      643.18     81.35 o 
   1   7   8     2971.41     3133.21    171.06 o 
   2   7   8     1854.13     1765.21    160.34 o 
   3   7   8       13.45       27.53     52.07 o 
   4   7   8     4680.53     5090.91    279.99 o 
   5   7   8     2315.12     2137.77    185.79 o 
   6   7   8      584.99      599.61    107.06 o 
   7   7   8      106.54       79.46     64.02 o 
   8   7   8      537.61      654.56    112.77 o 
   9   7   8      290.60      247.66     89.49 o 
  10   7   8      541.25      546.13    106.08 o 
  11   7   8       22.54       32.15     75.50 o 
  12   7   8        2.75       55.91     68.62 o 
  13   7   8       43.13       94.05     73.78 o 
  14   7   8        8.40       95.36     88.03 o 
  15   7   8      395.40      499.76    132.98 o 
  16   7   8      962.19      953.01    171.58 o 
 -22   8   8       32.81       41.81    117.62 o 
 -21   8   8        0.59       -3.02    111.12 o 
 -20   8   8      262.03      545.95    207.38 o 
 -19   8   8       97.65      169.71     98.96 o 
 -18   8   8      508.25      499.47    136.24 o 
 -17   8   8      355.41      315.70    125.92 o 
 -16   8   8     1600.14     1723.08    196.94 o 
 -15   8   8       67.64       85.83     86.29 o 
 -14   8   8     3030.95     2849.41    355.97 o 
 -13   8   8      148.05      110.22     72.69 o 
 -12   8   8       36.04       29.82     52.87 o 
 -11   8   8      224.74      204.64     63.35 o 
 -10   8   8        0.46        9.09     45.93 o 
  -9   8   8     1536.74     1665.07    135.11 o 
  -8   8   8     1118.52     1124.47    110.82 o 
  -7   8   8        1.16        6.91     38.73 o 
  -6   8   8      147.99      176.27     44.89 o 
  -5   8   8      119.89       95.60     38.22 o 
  -4   8   8       62.09       80.70     40.22 o 
  -3   8   8       22.59       20.70     39.49 o 
  -2   8   8      193.31      205.02     52.75 o 
  -1   8   8       26.04       20.05     36.64 o 
   0   8   8        4.90       26.74     56.34 o 
   1   8   8       92.66       87.72     56.26 o 
   2   8   8     1824.45     1786.29    168.33 o 
   3   8   8     1786.91     2032.22    186.62 o 
   4   8   8      401.31      468.36     92.27 o 
   5   8   8      184.49      185.03     67.85 o 
   6   8   8        0.43       12.54     60.40 o 
   7   8   8      139.40      117.26     77.77 o 
   8   8   8       58.13       40.10     73.49 o 
   9   8   8        0.32       63.82     68.07 o 
  10   8   8     1189.23     1062.95    151.77 o 
  11   8   8      404.31      387.11    106.88 o 
  12   8   8      209.40      185.02     89.80 o 
  13   8   8      173.34      264.44     93.34 o 
  14   8   8      552.13      676.77    122.89 o 
  15   8   8      326.69      347.05    101.95 o 
  16   8   8      427.10      530.48    149.70 o 
 -21   9   8      536.69      622.15    171.18 o 
 -20   9   8      178.80      158.02    103.15 o 
 -19   9   8      108.92       84.20     93.03 o 
 -18   9   8      834.63      698.64    154.02 o 
 -17   9   8       68.56      126.53    101.17 o 
 -16   9   8       82.04      183.10    111.38 o 
 -15   9   8       17.23      112.35     84.23 o 
 -14   9   8       35.07      -18.02     75.08 o 
 -13   9   8      448.68      452.30    110.80 o 
 -12   9   8        0.34       40.41     57.30 o 
 -11   9   8      703.68      864.79    113.33 o 
 -10   9   8       10.21       87.44     59.42 o 
  -9   9   8      473.24      488.81     83.06 o 
  -8   9   8     1408.20     1433.39    128.96 o 
  -7   9   8      650.11      573.33     89.53 o 
  -6   9   8      632.11      629.73     84.21 o 
  -5   9   8       71.30       99.46     39.01 o 
  -4   9   8     1184.63     1183.80    111.19 o 
  -3   9   8      501.51      443.31    110.65 o 
  -2   9   8      726.59      811.72    114.75 o 
  -1   9   8       18.16       15.63     50.85 o 
   0   9   8      153.25       71.64     63.62 o 
   1   9   8       43.33       64.76     61.22 o 
   2   9   8      696.11      825.60    123.21 o 
   3   9   8      159.15      153.13     66.11 o 
   4   9   8      122.10       90.27     63.82 o 
   5   9   8      402.55      346.72     85.34 o 
   6   9   8       85.94      106.79     69.42 o 
   7   9   8     1526.46     1608.52    181.38 o 
   8   9   8      129.11      144.76     78.65 o 
   9   9   8        3.36       -2.46     73.11 o 
  10   9   8       21.90       73.80     71.23 o 
  11   9   8      129.68      205.53     94.30 o 
  12   9   8      178.11      162.71    103.86 o 
  13   9   8      216.73      298.94     98.78 o 
  14   9   8      254.29      281.41     93.83 o 
  15   9   8      180.33      262.62    107.16 o 
 -20  10   8       19.71       88.84    110.18 o 
 -19  10   8       45.80       74.96    101.02 o 
 -18  10   8     1519.04     1525.14    285.65 o 
 -17  10   8        4.03       22.77     91.84 o 
 -16  10   8      970.40     1006.84    180.48 o 
 -15  10   8      147.84      141.16    105.10 o 
 -14  10   8       44.76      122.46    100.07 o 
 -13  10   8        1.07      -19.52     93.17 o 
 -12  10   8     1109.33      893.85    238.99 o 
 -11  10   8      949.13      826.97    106.51 o 
 -10  10   8     1226.71     1269.40    131.38 o 
  -9  10   8      902.87      962.15    113.51 o 
  -8  10   8     3904.33     3907.73    211.17 o 
  -7  10   8      197.16      147.35     56.31 o 
  -6  10   8     2632.14     2727.76    155.63 o 
  -5  10   8      760.23      686.52     90.18 o 
  -4  10   8     1320.22     1620.29    162.81 o 
  -3  10   8       62.73       69.22     61.04 o 
  -2  10   8       87.68       62.29     63.37 o 
  -1  10   8       16.94       25.94     58.62 o 
   0  10   8     3279.72     3490.34    247.19 o 
   1  10   8       36.52       -0.74     62.54 o 
   2  10   8     2419.94     2306.17    205.35 o 
   3  10   8      875.68      869.15    130.48 o 
   4  10   8      580.02      665.79    122.55 o 
   5  10   8      156.51      206.75     79.56 o 
   6  10   8     1885.12     1828.18    226.35 o 
   7  10   8      511.97      539.48    119.06 o 
   8  10   8       36.64      103.18     77.04 o 
   9  10   8      143.02      146.19     79.89 o 
  10  10   8       49.15       56.32     79.34 o 
  11  10   8      146.51       54.83     72.07 o 
  12  10   8      312.94      394.49    104.79 o 
  13  10   8      114.71      260.27    104.73 o 
  14  10   8      309.80      366.41    117.01 o 
 -19  11   8       19.41       76.21     97.20 o 
 -18  11   8      822.89      781.76    171.09 o 
 -17  11   8      451.52      524.15    142.33 o 
 -16  11   8       77.12       -2.94     91.46 o 
 -15  11   8      992.52      808.00    175.86 o 
 -14  11   8      222.80      219.74    104.18 o 
 -13  11   8        0.63       40.79     83.98 o 
 -12  11   8     1389.82     1423.85    170.07 o 
 -11  11   8     2159.72     2027.64    194.59 o 
 -10  11   8     2373.78     1837.45    453.49 o 
  -9  11   8      527.71      566.86     96.61 o 
  -8  11   8       15.79       49.16     54.60 o 
  -7  11   8     1267.66     1228.70    125.86 o 
  -6  11   8      122.84      233.93    106.21 o 
  -5  11   8       38.75       68.83     61.56 o 
  -4  11   8       70.76       53.00     60.62 o 
  -3  11   8       12.42      102.44     66.73 o 
  -2  11   8      469.83      487.46    100.04 o 
  -1  11   8        6.18       10.29     67.84 o 
   0  11   8       18.25       28.41     63.21 o 
   1  11   8     1063.05     1133.88    148.17 o 
   2  11   8       26.02       12.45     68.85 o 
   3  11   8       79.34      114.86     93.78 o 
   4  11   8      653.07      718.45    132.87 o 
   5  11   8     1363.75     1316.50    168.32 o 
   6  11   8     1559.98     1728.02    193.74 o 
   7  11   8      369.06      334.50     98.52 o 
   8  11   8        1.76       38.68     74.84 o 
   9  11   8      732.26      945.28    147.70 o 
  10  11   8      510.14      548.62    114.94 o 
  11  11   8        7.86       55.52     71.70 o 
  12  11   8       27.94       88.08     82.54 o 
  13  11   8       47.41       41.81     84.79 o 
 -18  12   8        1.35       46.95    104.20 o 
 -17  12   8        0.86       -2.88     90.70 o 
 -16  12   8      840.61      825.41    160.92 o 
 -15  12   8      213.46      349.84    116.08 o 
 -14  12   8      578.79      506.88    140.76 o 
 -13  12   8       61.50      158.65     90.71 o 
 -12  12   8      213.03      265.41    103.53 o 
 -11  12   8       12.27       -3.22     71.23 o 
 -10  12   8      547.52      554.65    110.45 o 
  -9  12   8       87.35      124.65     73.04 o 
  -8  12   8       95.69       93.55     80.43 o 
  -7  12   8      276.08      260.15    105.78 o 
  -6  12   8      234.35      186.63    108.41 o 
  -5  12   8     1399.29     1265.95    149.66 o 
  -4  12   8      365.73      392.59     96.52 o 
  -3  12   8       71.69      105.50     73.53 o 
  -2  12   8      257.21      273.88     89.82 o 
  -1  12   8      175.57      140.11     84.21 o 
   0  12   8      315.69      232.43     93.22 o 
   1  12   8     1035.47     1004.27    141.03 o 
   2  12   8      252.31      191.97     83.50 o 
   3  12   8       57.08       97.49     82.72 o 
   4  12   8        0.42      -25.53     71.99 o 
   5  12   8      529.35      642.62    132.43 o 
   6  12   8      714.21      756.34    133.81 o 
   7  12   8       79.30      159.21     91.38 o 
   8  12   8      314.81      300.17     97.12 o 
   9  12   8       13.30      -44.22     73.80 o 
  10  12   8       40.22      145.39     90.00 o 
  11  12   8        7.22      -48.04     72.97 o 
  12  12   8        1.79       30.76     71.02 o 
 -17  13   8      408.21      451.13    145.26 o 
 -16  13   8        6.33      193.90    104.47 o 
 -15  13   8       29.51      179.83     97.07 o 
 -14  13   8        7.03      -21.59     99.37 o 
 -13  13   8        1.64       42.46     82.01 o 
 -12  13   8     1977.51     1946.23    238.70 o 
 -11  13   8       26.49      -22.74     73.02 o 
 -10  13   8      567.27      609.53    130.60 o 
  -9  13   8        7.52       26.72    115.45 o 
  -8  13   8     1071.56     1088.28    237.28 o 
  -7  13   8      108.69      145.09    111.76 o 
  -6  13   8      146.04      139.29     84.68 o 
  -5  13   8      784.98      614.35    259.77 o 
  -4  13   8      429.65      384.96    103.85 o 
  -3  13   8      909.09     1190.51    164.96 o 
  -2  13   8      239.47      286.02    100.48 o 
  -1  13   8      342.44      362.67    101.40 o 
   0  13   8     1129.18     1452.27    184.55 o 
   1  13   8       51.88      115.95     85.68 o 
   2  13   8      885.21     1405.56    548.24 o 
   3  13   8      137.13      175.08     83.15 o 
   4  13   8      557.83      666.34    127.58 o 
   5  13   8        2.97       18.22     73.31 o 
   6  13   8     1871.69     2032.88    211.45 o 
   7  13   8      436.12      582.52    122.18 o 
   8  13   8      356.90      400.68    117.18 o 
   9  13   8        0.05      -52.04     85.90 o 
  10  13   8      163.86      111.75     99.97 o 
  11  13   8        1.19       85.48    103.95 o 
 -15  14   8       23.01      118.12    118.01 o 
 -14  14   8      866.38      886.71    175.42 o 
 -13  14   8       60.15      146.25    125.70 o 
 -12  14   8        0.42      -75.01     75.01 o 
 -11  14   8       92.50       71.02    109.15 o 
 -10  14   8     1269.57     1274.18    364.57 o 
  -9  14   8      754.57      778.07    199.43 o 
  -8  14   8        2.04      -73.72     98.06 o 
  -7  14   8       91.92      112.36    119.88 o 
  -6  14   8     1080.89     1005.31    225.87 o 
  -5  14   8        1.27     -124.82    124.82 o 
  -4  14   8      292.00      218.32     78.78 o 
  -3  14   8      192.09      318.22     89.92 o 
  -2  14   8        5.40      126.88     86.27 o 
  -1  14   8        0.49       -5.91     88.26 o 
   0  14   8      413.13      630.96    128.99 o 
   1  14   8       36.05      -18.30     87.72 o 
   2  14   8       47.22       52.85     85.50 o 
   3  14   8      664.91      581.05    127.53 o 
   4  14   8      133.09       13.68     75.13 o 
   5  14   8        0.03       42.78     72.40 o 
   6  14   8      381.62      397.02    108.59 o 
   7  14   8       31.74      119.88     95.75 o 
   8  14   8     1141.70     1159.44    173.92 o 
   9  14   8      549.05      550.44    126.58 o 
  10  14   8      404.74      423.87    127.79 o 
 -14  15   8      242.65      335.62    175.05 o 
 -13  15   8       65.65       14.54     92.93 o 
 -12  15   8     1808.99     2384.12    510.75 o 
 -11  15   8      425.91      562.77    158.16 o 
 -10  15   8        2.79      -49.39     92.47 o 
  -9  15   8        8.00       17.15     92.09 o 
  -8  15   8       39.63       -2.85     92.20 o 
  -7  15   8       33.78       83.02    140.77 o 
  -6  15   8      808.08      718.30    339.30 o 
  -5  15   8      436.33      393.32    187.99 o 
  -4  15   8      666.46      860.69    168.03 o 
  -3  15   8      138.79      189.87    117.81 o 
  -2  15   8        0.46      -13.88     75.63 o 
  -1  15   8        8.07      -53.96     73.92 o 
   0  15   8      181.97      261.33    104.91 o 
   1  15   8      225.57      192.64     94.26 o 
   2  15   8      130.68      106.48     94.08 o 
   3  15   8        0.63       24.09     80.41 o 
   4  15   8        2.92        4.12     83.96 o 
   5  15   8      244.74      246.63    101.31 o 
   6  15   8      691.71      831.98    160.24 o 
   7  15   8        0.09       17.41     88.32 o 
   8  15   8        0.36       30.81     85.44 o 
 -11  16   8      450.18      434.18    176.05 o 
 -10  16   8      209.67       52.33    117.63 o 
  -9  16   8      188.25      428.35    178.45 o 
  -8  16   8     1292.59      931.27    389.83 o 
  -7  16   8       56.87      127.09    114.32 o 
  -6  16   8       39.46      220.18    203.94 o 
  -5  16   8       76.68      -62.35    155.91 o 
  -4  16   8       45.03     -118.70    118.70 o 
  -3  16   8        5.59       46.99     94.40 o 
  -2  16   8       51.02      168.49    163.62 o 
  -1  16   8       10.32      101.55    114.95 o 
   0  16   8        4.71      -76.12     76.12 o 
   1  16   8       63.12      166.98     84.49 o 
   2  16   8      175.48      186.37    101.93 o 
   3  16   8      800.20      782.88    148.86 o 
   4  16   8     1287.87     1472.89    213.81 o 
   5  16   8       63.08       11.75    103.48 o 
  -8  17   8      524.18      416.46    255.38 o 
  -7  17   8        0.45      105.19    118.52 o 
  -6  17   8        7.77       14.44    178.67 o 
  -5  17   8      246.45      157.06    190.08 o 
  -4  17   8      173.32      141.14    158.82 o 
  -3  17   8       76.23       90.16    111.30 o 
  -2  17   8       25.89       88.22    110.73 o 
  -1  17   8        1.51       61.57    105.77 o 
   0  17   8      131.54        8.99    118.05 o 
   1  17   8      388.63      442.61    162.09 o 
   2  17   8      230.96      303.02    111.19 o 
 -24   1   9       16.29       50.29     83.84 o 
 -23   1   9      588.02      710.62    142.14 o 
 -22   1   9       22.60       92.72     77.85 o 
 -21   1   9        2.72       47.99     68.71 o 
 -20   1   9      136.37      188.40    102.38 o 
 -19   1   9      205.97      228.21     95.38 o 
 -18   1   9      182.75      137.96     74.87 o 
 -17   1   9        1.25       26.36     66.04 o 
 -16   1   9      225.22      226.10     84.15 o 
 -15   1   9      736.01      998.57    136.37 o 
 -14   1   9        7.50       88.22     59.53 o 
 -13   1   9     2486.16     2374.84    192.96 o 
 -12   1   9      235.33      220.70     65.12 o 
 -11   1   9     1009.46     1017.49    140.41 o 
 -10   1   9        1.37       21.20     46.13 o 
  -9   1   9        0.28       -1.20     37.53 o 
  -8   1   9      149.62      145.32     42.92 o 
  -7   1   9      681.71      678.93     63.10 o 
  -6   1   9      362.44      277.95     43.77 o 
  -5   1   9        1.07        0.24     27.43 o 
  -4   1   9     2260.59     2150.75    110.73 o 
  -3   1   9      108.28       78.67     29.30 o 
  -2   1   9       70.47       60.47     30.59 o 
  -1   1   9       44.08       34.83     28.70 o 
   0   1   9      314.97      311.19     46.97 o 
   1   1   9     1467.18     1439.41     95.39 o 
   2   1   9      792.44      806.15     75.71 o 
   3   1   9      396.72      353.57     61.48 o 
   4   1   9        9.27       -0.47     36.33 o 
   5   1   9      450.76      534.35     71.28 o 
   6   1   9       54.56       40.36     46.60 o 
   7   1   9      200.17      151.84     54.86 o 
   8   1   9      688.18      697.99     97.79 o 
   9   1   9      386.32      373.96     76.23 o 
  10   1   9        3.53       15.30     57.80 o 
  11   1   9      614.58      654.91    105.58 o 
  12   1   9      491.24      466.86    107.01 o 
  13   1   9       10.21       15.52     72.03 o 
  14   1   9       27.85      -32.34     62.98 o 
  15   1   9        3.94       47.93     78.88 o 
  16   1   9      204.31       90.57     96.29 o 
  17   1   9      364.17      396.12    135.26 o 
 -23   2   9      193.19      188.37     92.96 o 
 -22   2   9        2.36      123.67     90.70 o 
 -21   2   9       28.62       27.63     70.44 o 
 -20   2   9      568.63      660.71    126.18 o 
 -19   2   9     2024.36     2154.23    210.76 o 
 -18   2   9      370.52      475.57    108.93 o 
 -17   2   9     2060.67     1889.69    189.33 o 
 -16   2   9      395.20      387.21     93.04 o 
 -15   2   9     1265.10     1178.64    148.48 o 
 -14   2   9      486.99      512.57    100.70 o 
 -13   2   9     2897.92     2851.88    212.98 o 
 -12   2   9      480.00      460.28     87.74 o 
 -11   2   9       37.91       73.56     54.31 o 
 -10   2   9        0.59       15.94     48.48 o 
  -9   2   9        2.35      -41.92     41.92 o 
  -8   2   9     2575.99     2465.23    139.25 o 
  -7   2   9     1517.36     1488.72     90.22 o 
  -6   2   9      435.94      454.99     55.03 o 
  -5   2   9     7379.49     7592.65    209.31 o 
  -4   2   9      480.27      503.81     55.02 o 
  -3   2   9     5558.71     4279.53    767.59 o 
  -2   2   9     1983.68     1667.87    116.02 o 
  -1   2   9     2703.76     2663.54    124.49 o 
   0   2   9     1738.36     1687.89     97.32 o 
   1   2   9      373.97      434.52     51.15 o 
   2   2   9        1.68       15.21     36.68 o 
   3   2   9      124.51      156.20     47.25 o 
   4   2   9      784.04      787.06     86.68 o 
   5   2   9      662.23      661.85     77.57 o 
   6   2   9     1261.93     1182.20    108.35 o 
   7   2   9     4111.97     3913.36    193.97 o 
   8   2   9       62.60       74.58     56.86 o 
   9   2   9     1832.41     1767.07    154.27 o 
  10   2   9     1626.02     1590.57    155.78 o 
  11   2   9      357.08      372.95    101.52 o 
  12   2   9      981.82      915.78    189.90 o 
  13   2   9       11.75      -17.66     66.30 o 
  14   2   9        2.32       63.42     78.88 o 
  15   2   9        6.92       14.78     71.87 o 
  16   2   9       65.22      118.06     75.85 o 
  17   2   9       60.03       28.90     96.09 o 
 -23   3   9       49.96       11.44     80.87 o 
 -22   3   9       33.90      -22.50     77.07 o 
 -21   3   9        1.93        2.75     71.26 o 
 -20   3   9       12.64       71.09     79.98 o 
 -19   3   9       21.03       11.30     65.22 o 
 -18   3   9      686.54      671.44    125.83 o 
 -17   3   9      121.92      148.58     84.29 o 
 -16   3   9     2219.87     2162.43    202.74 o 
 -15   3   9       74.90       38.76     56.92 o 
 -14   3   9       40.65       75.49     64.12 o 
 -13   3   9     1176.06     1000.35    146.66 o 
 -12   3   9      259.99      236.95     74.66 o 
 -11   3   9       29.40      100.12     48.40 o 
 -10   3   9      147.13      172.42     60.96 o 
  -9   3   9      156.56      164.29     48.33 o 
  -8   3   9     1158.04     1091.78     97.30 o 
  -7   3   9     3581.67     3056.89    156.60 o 
  -6   3   9     1404.80     1331.88     89.34 o 
  -5   3   9      573.84      546.43     59.89 o 
  -4   3   9      531.01      442.68     52.96 o 
  -3   3   9       44.57        1.69     26.96 o 
  -2   3   9      222.65      238.41     43.06 o 
  -1   3   9       41.29       58.91     30.41 o 
   0   3   9     1081.10     1014.48     75.81 o 
   1   3   9      862.81      986.52     91.96 o 
   2   3   9     1233.85     1112.13    146.95 o 
   3   3   9       26.69       63.75     42.32 o 
   4   3   9      125.12      115.60     45.67 o 
   5   3   9      585.23      569.34     74.54 o 
   6   3   9      934.51      786.55     90.11 o 
   7   3   9       27.80       42.72     41.72 o 
   8   3   9      206.69      196.21     59.97 o 
   9   3   9       97.23       67.62     69.82 o 
  10   3   9      222.10      307.53     99.13 o 
  11   3   9       83.55       40.21     72.44 o 
  12   3   9     1229.08     1177.60    163.54 o 
  13   3   9      863.94      849.09    145.27 o 
  14   3   9       63.98       35.84     75.65 o 
  15   3   9       69.09       89.20     78.41 o 
  16   3   9      597.90      672.50    149.47 o 
  17   3   9        1.57      192.04    109.15 o 
 -23   4   9      314.66      362.85    112.06 o 
 -22   4   9        0.77       -8.91     77.90 o 
 -21   4   9      236.34      185.93     83.24 o 
 -20   4   9      292.19      240.47     87.96 o 
 -19   4   9      111.75       40.89     69.69 o 
 -18   4   9      263.30      317.39     98.08 o 
 -17   4   9      219.06      177.75     77.66 o 
 -16   4   9      110.45      133.47     79.04 o 
 -15   4   9        1.78       -5.18     62.13 o 
 -14   4   9       92.72       44.07     59.27 o 
 -13   4   9        3.56       26.33     56.80 o 
 -12   4   9     3480.81     3272.84    237.83 o 
 -11   4   9     3504.00     3374.53    219.84 o 
 -10   4   9      609.92      487.95     90.76 o 
  -9   4   9      514.80      529.49     78.66 o 
  -8   4   9     1505.42     1433.18    112.29 o 
  -7   4   9     3437.01     3351.00    170.86 o 
  -6   4   9      436.96      381.43     50.63 o 
  -5   4   9       52.49       80.20     36.72 o 
  -4   4   9     1104.72      884.90     88.43 o 
  -3   4   9      535.02      447.49     55.12 o 
  -2   4   9     1321.61     1225.63    110.71 o 
  -1   4   9      230.48      235.28     42.37 o 
   0   4   9     3964.63     3857.01    178.25 o 
   1   4   9      206.17      220.57     51.25 o 
   2   4   9      337.86      348.07     65.11 o 
   3   4   9     2011.19     2021.68    136.66 o 
   4   4   9       18.47      -29.63     36.27 o 
   5   4   9     1573.85     1589.09    124.05 o 
   6   4   9      924.84      598.01    165.49 o 
   7   4   9        0.82       34.57     48.91 o 
   8   4   9      229.47      182.33     64.76 o 
   9   4   9      122.31      113.79     61.95 o 
  10   4   9     1181.38     1113.70    154.67 o 
  11   4   9      400.65      355.99    103.72 o 
  12   4   9      215.55      226.13     89.85 o 
  13   4   9      453.76      392.82    109.46 o 
  14   4   9       82.35      124.47     77.41 o 
  15   4   9       42.50       75.21     96.96 o 
  16   4   9      278.86      319.99    109.73 o 
 -23   5   9      920.57     1050.16    204.11 o 
 -22   5   9        0.17       72.66     80.10 o 
 -21   5   9       15.70      -60.99     72.76 o 
 -20   5   9      529.60      517.97    121.63 o 
 -19   5   9      143.22      138.21     86.56 o 
 -18   5   9      123.01      144.27     82.87 o 
 -17   5   9     1457.80     1244.83    159.52 o 
 -16   5   9       84.98      129.88     81.69 o 
 -15   5   9        2.45        3.66     61.97 o 
 -14   5   9      443.59      423.27     94.97 o 
 -13   5   9     2276.96     2277.06    195.78 o 
 -12   5   9        7.36      -31.98     64.96 o 
 -11   5   9     1888.27     1995.34    173.45 o 
 -10   5   9        6.95       32.31     62.00 o 
  -9   5   9        2.56        5.38     38.01 o 
  -8   5   9     2308.41     2363.07    152.96 o 
  -7   5   9      628.77      628.16     77.41 o 
  -6   5   9     3877.68     3870.58    161.19 o 
  -5   5   9      485.27      339.98     58.15 o 
  -4   5   9      185.41      262.13     47.50 o 
  -3   5   9     1534.37     1506.47     97.90 o 
  -2   5   9      235.96      280.21     74.85 o 
  -1   5   9      105.90      140.86     45.00 o 
   0   5   9      404.08      378.34     61.67 o 
   1   5   9      187.98      195.08     51.80 o 
   2   5   9     2140.55     2029.61    137.39 o 
   3   5   9     2035.44     1856.75    133.68 o 
   4   5   9     2759.24     2585.90    161.20 o 
   5   5   9      615.37      576.03    100.09 o 
   6   5   9       64.19       53.07     53.93 o 
   7   5   9      273.55      359.59     82.37 o 
   8   5   9     1858.42     1787.85    167.78 o 
   9   5   9      156.03      253.38     78.63 o 
  10   5   9       64.84      -49.28     51.13 o 
  11   5   9      148.00       92.32     88.16 o 
  12   5   9      385.75      418.31    115.97 o 
  13   5   9      344.18      290.65    104.63 o 
  14   5   9       35.73       90.40     89.84 o 
  15   5   9      464.11      380.87    108.39 o 
  16   5   9       91.45       -7.43     78.76 o 
 -22   6   9      430.34      313.74    115.94 o 
 -21   6   9       44.75       59.95     84.81 o 
 -20   6   9       60.63       74.36     81.93 o 
 -19   6   9      246.46      286.75     93.84 o 
 -18   6   9      327.12      370.12    107.72 o 
 -17   6   9       98.20      317.50    104.28 o 
 -16   6   9      837.66      944.43    152.50 o 
 -15   6   9      146.35      143.28     82.94 o 
 -14   6   9      221.42      208.76     89.05 o 
 -13   6   9      659.05      676.26    119.03 o 
 -12   6   9      118.28       84.46     67.92 o 
 -11   6   9     1438.47     1497.91    157.63 o 
 -10   6   9      479.32      417.11     79.13 o 
  -9   6   9      404.52      435.29     78.08 o 
  -8   6   9      152.79      131.97     53.66 o 
  -7   6   9      180.21      201.81     53.21 o 
  -6   6   9      242.39      186.11     46.14 o 
  -5   6   9     1605.67     1446.95     98.73 o 
  -4   6   9      543.59      584.88     63.19 o 
  -3   6   9     3833.59     3647.71    181.83 o 
  -2   6   9     1079.83      800.35    234.73 o 
  -1   6   9      490.02      485.83     71.51 o 
   0   6   9       26.70       31.65     37.82 o 
   1   6   9       49.17       99.56     42.71 o 
   2   6   9        0.01      -13.75     39.98 o 
   3   6   9      648.43      715.61    110.44 o 
   4   6   9       34.18        3.31     54.59 o 
   5   6   9      688.79      701.28    107.10 o 
   6   6   9      947.74      912.02    124.99 o 
   7   6   9     1406.65     1479.95    156.12 o 
   8   6   9       23.44       19.90     66.16 o 
   9   6   9     1489.61     1572.91    166.60 o 
  10   6   9        1.00       84.04     69.55 o 
  11   6   9      186.76      125.81     65.91 o 
  12   6   9      409.14      407.60    116.62 o 
  13   6   9       36.15      174.11     96.07 o 
  14   6   9       51.71       82.38     91.79 o 
  15   6   9      225.73      360.26    115.85 o 
  16   6   9       68.46      200.82    105.09 o 
 -22   7   9      159.19      139.74    112.08 o 
 -21   7   9       84.51       55.58    100.53 o 
 -20   7   9       17.92      -70.14     94.98 o 
 -19   7   9       82.02       28.85     77.82 o 
 -18   7   9       63.51      122.91     87.35 o 
 -17   7   9       10.83       64.72     81.36 o 
 -16   7   9      233.25      253.68     93.31 o 
 -15   7   9      463.43      386.53    105.07 o 
 -14   7   9      184.81       94.54     75.48 o 
 -13   7   9      925.06     1000.11    138.65 o 
 -12   7   9       64.09       79.00     67.18 o 
 -11   7   9     1710.48     1712.84    165.32 o 
 -10   7   9      637.91      569.66     91.53 o 
  -9   7   9       20.52       15.98     43.20 o 
  -8   7   9        1.16        5.28     47.17 o 
  -7   7   9       55.46       62.99     42.47 o 
  -6   7   9      146.47      119.42     42.13 o 
  -5   7   9      199.89      223.50     45.10 o 
  -4   7   9       34.42       33.44     42.05 o 
  -3   7   9       33.89       55.46     43.76 o 
  -2   7   9      131.78      120.32     43.71 o 
  -1   7   9       28.07       70.61     40.32 o 
   0   7   9        2.12       -2.22     38.94 o 
   1   7   9      389.93      340.79     83.04 o 
   2   7   9        1.17       15.06     50.13 o 
   3   7   9     2473.37     2205.65    184.43 o 
   4   7   9      492.68      490.14     97.42 o 
   5   7   9      500.07      490.87     99.63 o 
   6   7   9       90.38      164.33     67.51 o 
   7   7   9     1220.47     1189.99    153.27 o 
   8   7   9      152.51      147.84     74.00 o 
   9   7   9      386.80      380.91    102.12 o 
  10   7   9       73.18      109.30     67.43 o 
  11   7   9        5.00       17.97     68.65 o 
  12   7   9      198.01      251.63     83.20 o 
  13   7   9      128.81       68.82     89.80 o 
  14   7   9        7.37      -45.03     83.18 o 
  15   7   9      294.81      221.72    101.68 o 
 -21   8   9       71.94       64.37     93.86 o 
 -20   8   9      166.50      144.03    112.03 o 
 -19   8   9       73.71      133.86    106.96 o 
 -18   8   9      217.52      270.91    110.22 o 
 -17   8   9      321.00      383.21    104.12 o 
 -16   8   9      191.74      147.14     88.57 o 
 -15   8   9      483.00      741.56    128.23 o 
 -14   8   9        1.50       23.10     69.27 o 
 -13   8   9       86.35       25.58     71.98 o 
 -12   8   9      388.59      456.52    105.41 o 
 -11   8   9        4.27        9.12     47.07 o 
 -10   8   9     1069.80     1157.19    130.87 o 
  -9   8   9      207.73      177.93     67.75 o 
  -8   8   9      682.90      776.21     97.44 o 
  -7   8   9     2431.02     2549.70    168.25 o 
  -6   8   9      147.52      192.87     52.21 o 
  -5   8   9     1316.76     1295.52    117.43 o 
  -4   8   9        0.29       71.09     43.74 o 
  -3   8   9     3063.39     3176.47    183.62 o 
  -2   8   9       44.81       46.04     45.85 o 
  -1   8   9     1524.07     1503.36    151.73 o 
   0   8   9      282.02      308.31     80.26 o 
   1   8   9      281.98      219.58     71.52 o 
   2   8   9       97.97      151.87     63.98 o 
   3   8   9      287.77      362.38     84.73 o 
   4   8   9      692.39      827.49    120.43 o 
   5   8   9      149.62       80.47     67.90 o 
   6   8   9      511.34      607.62    115.00 o 
   7   8   9      341.54      421.17    102.91 o 
   8   8   9      241.00      245.48     91.01 o 
   9   8   9     1241.03     1245.99    165.30 o 
  10   8   9        9.78       52.53     73.85 o 
  11   8   9      660.46      712.48    121.20 o 
  12   8   9        0.05      -27.70     65.42 o 
  13   8   9       19.77      112.83     72.96 o 
  14   8   9       60.58       52.91     94.57 o 
  15   8   9      448.44      607.73    150.10 o 
 -20   9   9       51.01       67.86    112.33 o 
 -19   9   9       19.71      -25.16     95.62 o 
 -18   9   9      312.88      413.56    125.49 o 
 -17   9   9       42.53       50.21     82.29 o 
 -16   9   9       12.93       15.55     87.46 o 
 -15   9   9      494.21      472.76    116.66 o 
 -14   9   9      742.81     1201.29    249.88 o 
 -13   9   9       25.95       35.26     68.76 o 
 -12   9   9      312.71      363.21    102.45 o 
 -11   9   9        0.74       46.67     60.01 o 
 -10   9   9     1413.57     1688.37    169.08 o 
  -9   9   9     2867.75     3330.02    211.30 o 
  -8   9   9        7.14       44.06     53.28 o 
  -7   9   9     1092.70     1031.01    112.07 o 
  -6   9   9        0.64       19.58     55.55 o 
  -5   9   9      203.79      246.29     62.70 o 
  -4   9   9      662.73      645.56     85.52 o 
  -3   9   9        0.26      -51.19     56.55 o 
  -2   9   9       56.53      111.51     63.36 o 
  -1   9   9     3852.26     4061.23    258.75 o 
   0   9   9       72.26       88.59     61.24 o 
   1   9   9     2404.59     2388.18    204.90 o 
   2   9   9      365.84      292.89     79.35 o 
   3   9   9      329.76      621.78    158.38 o 
   4   9   9     1904.21     1972.84    188.16 o 
   5   9   9      200.12      148.53     77.11 o 
   6   9   9     1436.95     1447.49    167.29 o 
   7   9   9      378.62      402.52    104.66 o 
   8   9   9      198.32      260.16    130.07 o 
   9   9   9      251.77      254.21     89.50 o 
  10   9   9        4.55       40.34     78.69 o 
  11   9   9      423.17      460.94    109.72 o 
  12   9   9      544.60      595.56    120.39 o 
  13   9   9      219.92      297.06    100.83 o 
  14   9   9       16.04       49.60     79.27 o 
 -20  10   9      108.93      165.15    124.96 o 
 -19  10   9       21.54       45.18    105.76 o 
 -18  10   9       98.18      103.11    111.41 o 
 -17  10   9        3.99       40.06     83.90 o 
 -16  10   9        0.01      -24.43     82.18 o 
 -15  10   9      191.35      264.04    106.91 o 
 -14  10   9       84.55      165.82    215.62 o 
 -13  10   9      334.71      277.30     95.67 o 
 -12  10   9     1024.60      905.86    131.67 o 
 -11  10   9      885.06      873.14    115.56 o 
 -10  10   9     1667.32     1655.53    151.38 o 
  -9  10   9        3.57       11.45     61.72 o 
  -8  10   9       31.54       38.51     55.67 o 
  -7  10   9      307.89      326.22     88.18 o 
  -6  10   9      644.08      671.09    107.20 o 
  -5  10   9      109.12      157.85     70.31 o 
  -4  10   9      498.72      624.98    102.79 o 
  -3  10   9      553.35      496.52     99.35 o 
  -2  10   9      652.66      600.79    123.74 o 
  -1  10   9       26.47       41.06     68.14 o 
   0  10   9       79.69      108.36     73.15 o 
   1  10   9      157.18      146.08     72.68 o 
   2  10   9        4.63       11.24     60.53 o 
   3  10   9       96.55      136.12     77.15 o 
   4  10   9       17.97      -18.21     64.58 o 
   5  10   9      112.71      169.57     82.36 o 
   6  10   9      200.10      219.28     96.75 o 
   7  10   9        1.13       64.69     77.00 o 
   8  10   9      404.16      453.90    109.93 o 
   9  10   9      379.92      429.22    102.97 o 
  10  10   9      299.51      303.02     99.20 o 
  11  10   9      217.34      187.69     86.75 o 
  12  10   9       27.92       60.63     83.15 o 
  13  10   9       17.59      108.74     96.03 o 
 -19  11   9      497.31      436.23    150.60 o 
 -18  11   9      504.06      371.15    141.24 o 
 -17  11   9      395.17      409.01    138.96 o 
 -16  11   9      124.04       87.30     88.48 o 
 -15  11   9      150.65      127.99     91.97 o 
 -14  11   9      146.58      186.05    103.18 o 
 -13  11   9      486.21      667.91    152.28 o 
 -12  11   9       30.16       62.86     72.79 o 
 -11  11   9      846.09     1061.97    132.06 o 
 -10  11   9      110.16      149.88     72.46 o 
  -9  11   9      355.57      494.74    120.29 o 
  -8  11   9     1265.21     1448.91    161.91 o 
  -7  11   9      381.68      448.55    120.58 o 
  -6  11   9      340.83      436.17    113.41 o 
  -5  11   9        8.59       36.77     80.82 o 
  -4  11   9      141.04      206.93     86.02 o 
  -3  11   9       61.25       73.28     70.77 o 
  -2  11   9      407.14      267.61     87.32 o 
  -1  11   9      560.47      659.92    123.06 o 
   0  11   9      441.05      471.64    103.97 o 
   1  11   9      317.65      401.09    111.04 o 
   2  11   9     2049.45     1991.30    235.09 o 
   3  11   9        7.43       15.40     69.12 o 
   4  11   9      198.24      179.19     85.74 o 
   5  11   9      719.81      616.23    121.73 o 
   6  11   9        4.32       41.17     69.84 o 
   7  11   9      323.09      376.33    107.42 o 
   8  11   9      284.94      209.80     78.54 o 
   9  11   9      240.59      535.82    113.90 o 
  10  11   9      298.81      281.77    100.66 o 
  11  11   9       40.90       62.05     85.34 o 
  12  11   9      393.14      603.79    138.93 o 
 -17  12   9       84.73      -33.43     92.80 o 
 -16  12   9       13.53       42.85     83.69 o 
 -15  12   9      322.06      441.28    140.09 o 
 -14  12   9     2268.10     2483.96    333.86 o 
 -13  12   9       81.47      142.81    103.84 o 
 -12  12   9       60.75       76.47     82.06 o 
 -11  12   9      225.74      391.99    114.98 o 
 -10  12   9      236.83      178.23     97.78 o 
  -9  12   9      616.97      875.71    160.30 o 
  -8  12   9        0.71      163.88    235.16 o 
  -7  12   9      683.20      732.33    156.35 o 
  -6  12   9      167.37      112.34     91.81 o 
  -5  12   9     3293.14     3545.99    308.72 o 
  -4  12   9       55.49      -31.13     61.57 o 
  -3  12   9     1377.90     1333.56    166.59 o 
  -2  12   9       16.81       71.12     72.96 o 
  -1  12   9     1812.82     2442.03    223.92 o 
   0  12   9      892.52     1082.37    153.30 o 
   1  12   9       53.53       39.91     77.63 o 
   2  12   9     1657.50     1637.77    193.16 o 
   3  12   9       70.86      148.84     84.10 o 
   4  12   9      527.96      418.26    109.75 o 
   5  12   9      222.98      277.78     96.15 o 
   6  12   9        5.90        2.94     82.27 o 
   7  12   9      336.27      445.33    108.71 o 
   8  12   9      170.52      257.73     95.93 o 
   9  12   9      133.86      212.19     96.39 o 
  10  12   9     1169.85     1218.34    175.93 o 
  11  12   9     1596.18     1933.12    270.45 o 
 -16  13   9      940.68      996.00    197.01 o 
 -15  13   9        0.14      104.53    108.92 o 
 -14  13   9       43.36      578.17    656.10 o 
 -13  13   9      810.86      969.45    169.89 o 
 -12  13   9      773.45      950.33    173.63 o 
 -11  13   9      456.20      390.19    152.12 o 
 -10  13   9        0.37      124.92    132.65 o 
  -9  13   9      578.84      648.28    183.64 o 
  -8  13   9      158.86      227.47    235.52 o 
  -7  13   9      857.11      813.24    155.65 o 
  -6  13   9      664.69      769.42    148.73 o 
  -5  13   9        3.46       -2.37     78.06 o 
  -4  13   9        6.63       44.44     76.39 o 
  -3  13   9      198.71      288.96     96.53 o 
  -2  13   9       57.91      110.23     92.86 o 
  -1  13   9     1305.70     1544.12    193.95 o 
   0  13   9      369.51      456.42    103.32 o 
   1  13   9     1756.72     1536.72    190.31 o 
   2  13   9       31.11      128.46     93.87 o 
   3  13   9      613.98      735.40    130.73 o 
   4  13   9      155.53      151.08     88.38 o 
   5  13   9     1390.44     1536.92    189.03 o 
   6  13   9      163.56      188.30     87.55 o 
   7  13   9        7.75      269.55    288.29 o 
   8  13   9      128.60      132.57     91.01 o 
   9  13   9      376.40      193.25    109.10 o 
  10  13   9      209.01      252.15    111.19 o 
 -15  14   9       25.87       46.48    114.81 o 
 -14  14   9       96.17      267.27    167.00 o 
 -13  14   9       13.67      111.90    164.24 o 
 -12  14   9      103.87       58.05    131.53 o 
 -11  14   9      756.17      750.61    190.07 o 
 -10  14   9       60.08      160.27    118.17 o 
  -9  14   9      323.79      267.20    118.65 o 
  -8  14   9       38.90      -62.40    103.40 o 
  -7  14   9       73.29      223.61    149.80 o 
  -6  14   9       11.10       77.52    154.31 o 
  -5  14   9      623.92      681.40    169.07 o 
  -4  14   9      271.51      415.05    137.64 o 
  -3  14   9       17.23       -7.33     86.81 o 
  -2  14   9      852.60      892.00    148.59 o 
  -1  14   9      411.22      447.23    115.94 o 
   0  14   9        0.69       29.04     83.85 o 
   1  14   9      200.95      183.32     86.36 o 
   2  14   9      455.57      597.60    125.32 o 
   3  14   9      761.04      730.53    135.91 o 
   4  14   9       14.34       13.28     76.42 o 
   5  14   9        7.69      100.61     86.42 o 
   6  14   9        2.37       86.02    109.49 o 
   7  14   9       90.99      135.33    102.26 o 
   8  14   9      110.30      140.28    111.36 o 
 -13  15   9        3.29     -110.09    191.31 o 
 -12  15   9        7.14       69.69    128.47 o 
 -11  15   9     1117.92     1393.74    394.34 o 
 -10  15   9      489.95      504.45    180.49 o 
  -9  15   9      210.77      226.19    164.39 o 
  -8  15   9      268.02      143.07    134.85 o 
  -7  15   9       54.31        1.80    171.45 o 
  -6  15   9        1.61      -71.20    125.12 o 
  -5  15   9      286.77      303.46    178.32 o 
  -4  15   9        4.53       20.45    120.12 o 
  -3  15   9      189.99      329.13    113.75 o 
  -2  15   9       73.93       60.42     85.76 o 
  -1  15   9      109.63      180.17     95.22 o 
   0  15   9       88.64       57.22    102.64 o 
   1  15   9      291.85      270.21    108.35 o 
   2  15   9       98.62      161.39     87.07 o 
   3  15   9        4.80       12.84     87.99 o 
   4  15   9        4.90       70.62     95.11 o 
   5  15   9      207.98      179.28     97.63 o 
   6  15   9        2.19       50.69     90.63 o 
 -10  16   9      325.99      364.49    159.08 o 
  -9  16   9      542.48      339.30    290.57 o 
  -8  16   9       61.58     -123.49    162.43 o 
  -7  16   9       63.30      180.48    254.47 o 
  -6  16   9       15.59      104.81    185.52 o 
  -5  16   9       10.18      193.15    162.03 o 
  -4  16   9       65.85       68.68    152.35 o 
  -3  16   9      165.91       59.88    158.25 o 
  -2  16   9       85.49      -42.50    106.48 o 
  -1  16   9      244.43      219.20    103.24 o 
   0  16   9       52.01       40.04     84.01 o 
   1  16   9      455.15      502.86    135.20 o 
   2  16   9       56.22      109.67    100.91 o 
   3  16   9       55.62      195.57    111.55 o 
 -23   0  10      122.38      142.69    157.92 o 
 -22   0  10      303.49      324.84    148.27 o 
 -21   0  10      398.37      277.32    144.38 o 
 -20   0  10      581.10      574.34    166.52 o 
 -19   0  10       18.85       15.99     98.48 o 
 -18   0  10      125.34      182.74    119.88 o 
 -17   0  10      201.74      163.37    104.06 o 
 -16   0  10     3033.51     3239.82    350.49 o 
 -15   0  10      885.60      781.22    182.28 o 
 -14   0  10     2162.57     1749.78    248.00 o 
 -13   0  10      559.01      547.61    148.78 o 
 -12   0  10      558.83      575.55    144.41 o 
 -11   0  10      946.78      779.66    158.16 o 
 -10   0  10      141.75      104.69     88.33 o 
  -9   0  10       12.16       -8.91     72.97 o 
  -8   0  10     6248.44     5954.75    582.94 o 
  -7   0  10        3.13       67.39     50.04 o 
  -6   0  10      245.55      291.94     71.73 o 
  -5   0  10     1482.78     1565.81    143.68 o 
  -4   0  10    21712.80    22337.06   1537.11 o 
  -3   0  10     1390.02     1364.55    133.61 o 
  -2   0  10     3154.09     3047.13    229.13 o 
  -1   0  10       14.43       20.19     45.63 o 
   0   0  10      574.90      709.58     99.90 o 
   1   0  10       15.05       54.62     54.56 o 
   2   0  10     1168.82      946.29    120.08 o 
   3   0  10     1368.33     1474.24    183.45 o 
   4   0  10     1346.06     1462.07    190.97 o 
   5   0  10     2149.20     1943.70    213.11 o 
   6   0  10     1408.97     1267.98    200.33 o 
   7   0  10      229.93      139.03     82.45 o 
   8   0  10     1241.59     1365.47    191.44 o 
   9   0  10      979.79      993.74    171.61 o 
  10   0  10     1018.76     1083.37    196.72 o 
  11   0  10      168.01      192.91    105.28 o 
  12   0  10      195.59      400.73    327.57 o 
  13   0  10      262.64      111.90    140.77 o 
  14   0  10      336.41      409.69    200.33 o 
  15   0  10      101.32      158.82    133.55 o 
  16   0  10      182.06      211.16    167.84 o 
 -23   1  10      327.52      356.43    115.30 o 
 -22   1  10     1365.77     1464.12    193.82 o 
 -21   1  10      120.17      103.16     83.61 o 
 -20   1  10       46.44       19.64     73.08 o 
 -19   1  10      268.49      217.89     87.62 o 
 -18   1  10       41.52      133.44     76.66 o 
 -17   1  10      276.21      223.79     85.02 o 
 -16   1  10     1772.65     1595.37    181.57 o 
 -15   1  10      182.39      225.60     76.88 o 
 -14   1  10     1633.61     1395.82    157.50 o 
 -13   1  10       24.56       49.85     54.98 o 
 -12   1  10        0.67       -9.29     46.49 o 
 -11   1  10       23.28       70.67     55.67 o 
 -10   1  10     6991.80     6932.86    309.55 o 
  -9   1  10      217.58      186.88     62.97 o 
  -8   1  10       43.60        2.21     41.06 o 
  -7   1  10      383.30      254.04     52.19 o 
  -6   1  10     3960.41     4025.47    157.60 o 
  -5   1  10       38.36       71.29     37.12 o 
  -4   1  10      207.36      234.12     47.51 o 
  -3   1  10      114.12      113.35     38.95 o 
  -2   1  10    13209.16     9821.82   1767.14 o 
  -1   1  10      861.27      857.90     74.51 o 
   0   1  10       66.88       87.78     34.77 o 
   1   1  10       13.11       25.71     33.36 o 
   2   1  10     5542.19     5574.29    226.53 o 
   3   1  10        0.03       -1.81     37.46 o 
   4   1  10      297.74      244.85     63.85 o 
   5   1  10       19.22        9.62     42.83 o 
   6   1  10      236.00      230.78     63.91 o 
   7   1  10      679.54      654.77     92.69 o 
   8   1  10     3559.04     3623.93    219.56 o 
   9   1  10      745.62      747.14    104.14 o 
  10   1  10      575.35      497.91    127.12 o 
  11   1  10       17.74       43.94     70.27 o 
  12   1  10        0.48       72.20     83.07 o 
  13   1  10        2.05      -12.30     77.77 o 
  14   1  10      634.56      731.39    145.80 o 
  15   1  10        3.58       54.98     96.68 o 
  16   1  10      112.90      160.76    112.68 o 
 -23   2  10       64.34        5.82     88.38 o 
 -22   2  10        2.02       10.30     67.93 o 
 -21   2  10       42.29       25.49     71.42 o 
 -20   2  10       49.38       40.74     61.43 o 
 -19   2  10       26.95       23.96     65.99 o 
 -18   2  10      135.49      118.20     72.72 o 
 -17   2  10       20.81        9.53     69.35 o 
 -16   2  10        0.58       74.61     74.14 o 
 -15   2  10      644.89      504.01    109.55 o 
 -14   2  10     2223.06     1937.88    186.04 o 
 -13   2  10       43.71       17.06     53.06 o 
 -12   2  10      383.31      370.14     82.13 o 
 -11   2  10      173.04      236.75     72.26 o 
 -10   2  10      173.84      212.02     65.30 o 
  -9   2  10      172.73      162.24     60.68 o 
  -8   2  10      186.95      239.93     67.34 o 
  -7   2  10        2.20       10.47     34.08 o 
  -6   2  10      954.33      871.59     76.08 o 
  -5   2  10      225.98      217.79     43.84 o 
  -4   2  10     6982.04     6895.73    211.20 o 
  -3   2  10      149.28      115.40     36.98 o 
  -2   2  10      124.43      118.50     36.92 o 
  -1   2  10      223.12      203.25     41.60 o 
   0   2  10       19.48        2.66     40.44 o 
   1   2  10      257.93      314.56     57.60 o 
   2   2  10      558.37      537.55     75.36 o 
   3   2  10       23.07       61.27     41.72 o 
   4   2  10     1954.49     1930.34    138.13 o 
   5   2  10       28.98       34.62     42.11 o 
   6   2  10     2251.78     2195.68    171.36 o 
   7   2  10      212.56      207.94    104.87 o 
   8   2  10       16.06       -1.04     48.86 o 
   9   2  10       18.50       41.78     49.13 o 
  10   2  10        0.30       44.83     68.90 o 
  11   2  10      115.22       26.16     62.81 o 
  12   2  10      211.53      217.52     88.80 o 
  13   2  10      222.25      193.98     91.97 o 
  14   2  10      137.26      107.18     80.10 o 
  15   2  10      170.75      200.20     91.67 o 
  16   2  10        1.23       20.94     92.22 o 
 -23   3  10      197.27      266.51    125.67 o 
 -22   3  10      357.94      438.46    135.17 o 
 -21   3  10        0.02       28.01     68.77 o 
 -20   3  10      239.57      289.80     87.31 o 
 -19   3  10       23.22       20.14     69.63 o 
 -18   3  10     1211.02     1372.04    178.18 o 
 -17   3  10       83.98       63.31     69.57 o 
 -16   3  10      131.41       51.92     82.03 o 
 -15   3  10       10.59       22.58     62.24 o 
 -14   3  10      806.02      739.84    120.82 o 
 -13   3  10      418.11      364.03     91.13 o 
 -12   3  10     1453.10     1497.58    151.55 o 
 -11   3  10      657.44      626.97     99.00 o 
 -10   3  10     4141.69     3894.44    230.89 o 
  -9   3  10       43.06        6.82     43.48 o 
  -8   3  10     6080.92     5634.27    224.42 o 
  -7   3  10     2275.68     2244.75    142.74 o 
  -6   3  10       30.18       26.79     34.56 o 
  -5   3  10      176.71      225.24     42.09 o 
  -4   3  10      449.11      487.30     58.26 o 
  -3   3  10      171.07      224.78     46.24 o 
  -2   3  10       23.04       29.30     34.69 o 
  -1   3  10     1030.07      981.71     93.42 o 
   0   3  10     6716.75     6362.75    314.84 o 
   1   3  10      505.34      427.36     65.73 o 
   2   3  10     3496.84     3133.71    320.47 o 
   3   3  10      140.98      181.68     54.88 o 
   4   3  10      485.52      450.95     86.34 o 
   5   3  10        0.11      -14.39     41.78 o 
   6   3  10      287.09      258.37     62.54 o 
   7   3  10       37.01       36.80     48.96 o 
   8   3  10      392.23      310.60     90.09 o 
   9   3  10       52.49       42.15     62.79 o 
  10   3  10        1.92       51.09     90.48 o 
  11   3  10      302.56      273.87     88.93 o 
  12   3  10      747.35      774.17    136.45 o 
  13   3  10       59.75       36.43     76.50 o 
  14   3  10      496.61      721.10    140.54 o 
  15   3  10       13.69      -26.69     79.37 o 
 -22   4  10      550.62      400.37    114.75 o 
 -21   4  10      279.07      425.78    103.81 o 
 -20   4  10      681.19      738.48    129.13 o 
 -19   4  10       14.05       28.38     65.85 o 
 -18   4  10      185.02      189.93     80.12 o 
 -17   4  10      109.72       47.53     78.28 o 
 -16   4  10      314.45      380.19     98.38 o 
 -15   4  10      335.91      431.93    100.46 o 
 -14   4  10       23.67      -44.69     51.64 o 
 -13   4  10       36.42       52.83     59.31 o 
 -12   4  10       90.27      113.11     68.12 o 
 -11   4  10      830.42      740.42    112.55 o 
 -10   4  10       24.14       55.54     56.48 o 
  -9   4  10       97.60      138.80     60.12 o 
  -8   4  10      617.13      625.52     79.99 o 
  -7   4  10       55.45       87.46     45.23 o 
  -6   4  10     1950.69     1865.35    131.84 o 
  -5   4  10        7.91       13.89     33.44 o 
  -4   4  10     1969.79     1721.11    104.48 o 
  -3   4  10      124.67      136.28     41.22 o 
  -2   4  10     1595.23     1172.80    258.90 o 
  -1   4  10      477.09      462.31     68.16 o 
   0   4  10      386.99      421.67     64.87 o 
   1   4  10      329.07      241.63     62.18 o 
   2   4  10        6.18       20.41     45.72 o 
   3   4  10      543.43      462.45     73.49 o 
   4   4  10        0.98       11.19     41.25 o 
   5   4  10      434.93      367.49     66.40 o 
   6   4  10       99.91      131.64     60.50 o 
   7   4  10      267.25      230.10     70.15 o 
   8   4  10        0.21      -31.68     59.45 o 
   9   4  10      738.72      626.87    145.34 o 
  10   4  10      556.44      510.51    116.54 o 
  11   4  10      163.57      179.14     91.02 o 
  12   4  10      372.95      366.69    100.78 o 
  13   4  10        5.52      -71.99     71.99 o 
  14   4  10      382.62      323.08    111.74 o 
  15   4  10        8.27      -74.13     74.13 o 
 -22   5  10      541.02      602.83    128.88 o 
 -21   5  10        1.81       64.41     85.25 o 
 -20   5  10       56.02       30.31     77.82 o 
 -19   5  10        0.03        6.89     62.63 o 
 -18   5  10        0.08      -27.31     61.82 o 
 -17   5  10      134.32      167.90     86.73 o 
 -16   5  10      353.56      367.82    100.95 o 
 -15   5  10       67.66       52.13     64.64 o 
 -14   5  10      358.65      290.22     88.45 o 
 -13   5  10      359.51      417.85    101.74 o 
 -12   5  10       35.76       40.98     61.22 o 
 -11   5  10      398.20      464.29     93.11 o 
 -10   5  10     2686.87     2353.06    189.76 o 
  -9   5  10      142.80      122.49     54.07 o 
  -8   5  10      411.52      345.91     70.23 o 
  -7   5  10        1.80      -14.83     46.14 o 
  -6   5  10       50.66       71.01     43.13 o 
  -5   5  10     2186.70     1582.45    250.85 o 
  -4   5  10       11.88       20.50     32.16 o 
  -3   5  10     1525.87     1590.83    124.72 o 
  -2   5  10      227.59      253.54     53.57 o 
  -1   5  10      301.19      326.63     59.97 o 
   0   5  10      365.24      401.83     69.09 o 
   1   5  10       24.45       86.33     44.99 o 
   2   5  10     2206.36     2309.50    156.59 o 
   3   5  10      129.60      146.93     54.65 o 
   4   5  10        0.31        0.88     49.12 o 
   5   5  10     1395.84     1507.30    158.22 o 
   6   5  10       52.97       69.65     57.30 o 
   7   5  10      228.28      168.71     73.00 o 
   8   5  10      156.69      161.72     72.18 o 
   9   5  10        1.73        6.16     68.79 o 
  10   5  10        5.85       60.29     70.12 o 
  11   5  10      178.89      221.15     85.73 o 
  12   5  10      137.71      113.22     84.49 o 
  13   5  10      108.03      117.68     87.30 o 
  14   5  10      141.74      135.47     90.02 o 
  15   5  10       77.36       69.60     86.39 o 
 -22   6  10      105.00      126.30     97.15 o 
 -21   6  10      128.90      154.89     90.59 o 
 -20   6  10       19.10        6.37     78.27 o 
 -19   6  10      212.89      211.63    114.07 o 
 -18   6  10      908.02      944.03    153.08 o 
 -17   6  10      182.87      152.44     80.22 o 
 -16   6  10       20.50       -0.86     78.43 o 
 -15   6  10        0.14      -18.63     67.41 o 
 -14   6  10     3009.61     2747.31    227.09 o 
 -13   6  10        0.88      -20.36     59.95 o 
 -12   6  10       30.39        3.80     56.70 o 
 -11   6  10      636.55      654.10    109.08 o 
 -10   6  10       76.74      137.28     61.88 o 
  -9   6  10       16.16       56.40     51.35 o 
  -8   6  10     1313.80     1249.22    123.60 o 
  -7   6  10       16.09       22.05     42.45 o 
  -6   6  10      945.72      830.76    165.15 o 
  -5   6  10      505.99      437.86     59.11 o 
  -4   6  10        2.95       24.16     41.43 o 
  -3   6  10      429.26      467.38     71.62 o 
  -2   6  10      654.06      544.48    148.95 o 
  -1   6  10       10.12        6.48     38.13 o 
   0   6  10      333.09      336.60     61.57 o 
   1   6  10       40.49       54.72     50.21 o 
   2   6  10     1469.28     1565.13    157.88 o 
   3   6  10     2745.29     2786.66    207.25 o 
   4   6  10       26.65       36.46     60.09 o 
   5   6  10      281.04      229.31     79.93 o 
   6   6  10     3329.58     3157.19    227.16 o 
   7   6  10       12.64        8.37     59.24 o 
   8   6  10      168.43       78.35     63.98 o 
   9   6  10       14.70       36.14     61.72 o 
  10   6  10      123.33      205.97     96.71 o 
  11   6  10       15.77       -1.81     61.70 o 
  12   6  10      213.56      291.42    100.94 o 
  13   6  10        2.12       10.13     83.32 o 
  14   6  10      479.74      493.60    126.26 o 
 -21   7  10       23.75       28.80     99.63 o 
 -20   7  10      861.53      976.14    182.16 o 
 -19   7  10       10.62      -15.61     71.86 o 
 -18   7  10      409.11      572.51    125.79 o 
 -17   7  10       48.33       80.75     75.48 o 
 -16   7  10       83.85       54.71     70.50 o 
 -15   7  10      160.72      201.17     86.23 o 
 -14   7  10      165.38      151.77     80.41 o 
 -13   7  10        6.90        9.06     66.40 o 
 -12   7  10     3682.04     4164.14    308.83 o 
 -11   7  10       41.24       49.25     60.70 o 
 -10   7  10      113.60      106.05     65.32 o 
  -9   7  10      526.89      575.02     90.83 o 
  -8   7  10     2759.41     2651.81    172.42 o 
  -7   7  10     1482.20     1183.21    236.46 o 
  -6   7  10      569.99      474.84     92.16 o 
  -5   7  10      335.86      338.07     66.34 o 
  -4   7  10      380.08      472.96     78.81 o 
  -3   7  10       88.09       88.60     54.25 o 
  -2   7  10     1277.48      980.73    176.43 o 
  -1   7  10      624.48      690.86     87.69 o 
   0   7  10     7985.16     8308.73    362.60 o 
   1   7  10      289.79      287.11     75.52 o 
   2   7  10      696.85      684.46    109.52 o 
   3   7  10      536.88      419.54     86.52 o 
   4   7  10      674.02     1001.03    137.51 o 
   5   7  10      126.03      151.74     72.99 o 
   6   7  10       35.50       33.28     60.12 o 
   7   7  10      518.13      552.72    109.12 o 
   8   7  10     1591.06     1547.38    174.86 o 
   9   7  10        0.63       46.51     62.07 o 
  10   7  10      650.07      794.73    128.19 o 
  11   7  10       29.75       81.39     74.09 o 
  12   7  10      655.10      720.66    147.09 o 
  13   7  10       62.52       50.50     87.13 o 
  14   7  10       42.12       48.50     87.38 o 
 -21   8  10      160.93      107.18    113.16 o 
 -20   8  10        3.91      -26.61     94.64 o 
 -19   8  10      110.38      143.24    101.65 o 
 -18   8  10       62.51      176.94     93.75 o 
 -17   8  10      182.21      209.96     97.32 o 
 -16   8  10      764.23      911.43    149.44 o 
 -15   8  10       28.13       45.74     71.74 o 
 -14   8  10     3226.11     3605.85    385.81 o 
 -13   8  10      275.99      377.80    108.37 o 
 -12   8  10       19.93        2.55     68.73 o 
 -11   8  10      408.88      437.62    104.36 o 
 -10   8  10      589.34      514.20     91.15 o 
  -9   8  10      180.51      176.24     64.19 o 
  -8   8  10      150.80      137.67     56.76 o 
  -7   8  10      399.26      390.35     92.13 o 
  -6   8  10     2650.67     2928.26    212.96 o 
  -5   8  10       18.40       35.59     60.15 o 
  -4   8  10     2469.56     2623.14    171.34 o 
  -3   8  10        8.76        6.92     49.90 o 
  -2   8  10      526.72      544.67     99.32 o 
  -1   8  10     2230.61     2441.81    195.22 o 
   0   8  10      263.61      200.54     74.77 o 
   1   8  10      271.03      220.03     77.62 o 
   2   8  10      442.31      535.50    114.36 o 
   3   8  10     1979.69     1877.89    183.84 o 
   4   8  10        6.40       26.99     70.75 o 
   5   8  10      177.19      117.37     71.16 o 
   6   8  10     2058.97     2462.29    216.37 o 
   7   8  10      428.29      422.38    106.14 o 
   8   8  10      837.65      977.83    140.79 o 
   9   8  10       96.00      159.28     92.66 o 
  10   8  10        1.22       98.96     69.93 o 
  11   8  10       17.36        4.76     65.38 o 
  12   8  10       82.49       67.49     72.04 o 
  13   8  10      175.53      195.97     99.49 o 
 -20   9  10      463.75      470.86    161.27 o 
 -19   9  10       96.37      156.96    102.53 o 
 -18   9  10      427.05      502.95    140.22 o 
 -17   9  10       93.75      202.49    100.91 o 
 -16   9  10       34.65       73.76     75.26 o 
 -15   9  10      107.02       41.07     77.12 o 
 -14   9  10     1510.08     1610.30    189.66 o 
 -13   9  10       17.40       16.40     77.47 o 
 -12   9  10     1626.68     1606.10    180.23 o 
 -11   9  10      427.29      471.44    101.16 o 
 -10   9  10       90.39      185.12     71.00 o 
  -9   9  10      384.14      296.02     80.05 o 
  -8   9  10        0.05       83.83     70.79 o 
  -7   9  10        0.01       -1.06     60.28 o 
  -6   9  10      897.83      789.63    122.74 o 
  -5   9  10      413.02      355.68     85.96 o 
  -4   9  10      249.25      352.56     91.13 o 
  -3   9  10      137.73      134.52     68.06 o 
  -2   9  10     1759.09     1880.92    173.53 o 
  -1   9  10      461.60      489.41    110.22 o 
   0   9  10       39.92       72.25     65.13 o 
   1   9  10       97.39      126.35     62.72 o 
   2   9  10      824.34      908.96    134.02 o 
   3   9  10        1.93       41.85     65.56 o 
   4   9  10      850.39      826.93    128.95 o 
   5   9  10      997.83     1010.17    146.07 o 
   6   9  10       10.64      432.10    330.57 o 
   7   9  10      117.20       55.25     69.67 o 
   8   9  10      480.35      392.73    109.36 o 
   9   9  10        0.30       12.94     75.22 o 
  10   9  10      968.38     1148.52    156.68 o 
  11   9  10        3.67       15.76     78.11 o 
  12   9  10       77.84       92.58     74.76 o 
 -19  10  10        3.04      133.10    143.68 o 
 -18  10  10       31.69       39.49     86.89 o 
 -17  10  10        5.35       93.22     97.47 o 
 -16  10  10     2386.18     3042.86    527.00 o 
 -15  10  10        4.71       45.99     95.00 o 
 -14  10  10      409.46      529.91    117.64 o 
 -13  10  10       44.41       22.91     77.02 o 
 -12  10  10      464.81      426.54    109.40 o 
 -11  10  10      147.10      204.88     87.47 o 
 -10  10  10       43.92       73.77     66.38 o 
  -9  10  10      293.65      279.25     85.99 o 
  -8  10  10      502.16      794.37    125.41 o 
  -7  10  10     1065.73     1097.03    144.63 o 
  -6  10  10        2.86       81.04     79.28 o 
  -5  10  10      241.99      143.23    102.88 o 
  -4  10  10     3925.03     4112.70    264.25 o 
  -3  10  10      281.76      202.04     92.50 o 
  -2  10  10      283.12      352.68    100.50 o 
  -1  10  10      420.30      419.72     98.51 o 
   0  10  10      117.19      181.16     80.86 o 
   1  10  10     1473.54     1648.58    182.44 o 
   2  10  10      315.61      211.76     86.47 o 
   3  10  10       95.45       95.43     84.76 o 
   4  10  10     3819.28     4247.09    302.36 o 
   5  10  10       41.19       34.84     63.31 o 
   6  10  10        1.78       21.93     71.01 o 
   7  10  10      401.94      425.80    105.26 o 
   8  10  10     1351.17     1377.53    171.79 o 
   9  10  10      118.31      233.54     90.78 o 
  10  10  10      185.44      168.37     89.44 o 
  11  10  10        0.00       27.16     87.73 o 
  12  10  10       53.88       57.93     93.51 o 
 -18  11  10       88.55       25.47    119.06 o 
 -17  11  10       19.75       -3.69     84.31 o 
 -16  11  10        1.57       34.41     97.25 o 
 -15  11  10        5.90       15.44     79.87 o 
 -14  11  10      903.44     1046.70    175.01 o 
 -13  11  10       39.04       49.40     89.86 o 
 -12  11  10      407.45      517.10    116.05 o 
 -11  11  10        2.41       36.64     83.73 o 
 -10  11  10      865.73      888.15    138.22 o 
  -9  11  10       40.92       85.06     76.90 o 
  -8  11  10      250.64      340.53    118.33 o 
  -7  11  10       54.96       50.13     83.87 o 
  -6  11  10       20.16       70.89     86.86 o 
  -5  11  10     1854.94     1968.98    228.30 o 
  -4  11  10      208.31      364.41    300.50 o 
  -3  11  10     1085.65     1087.37    165.86 o 
  -2  11  10      601.11      707.68    127.00 o 
  -1  11  10        4.12      -40.90     64.68 o 
   0  11  10       18.78       86.70     72.26 o 
   1  11  10       38.37       77.97     87.85 o 
   2  11  10      212.66      341.48    122.43 o 
   3  11  10       23.76       26.39     67.48 o 
   4  11  10      106.44      115.48     81.32 o 
   5  11  10      269.25      232.44     90.12 o 
   6  11  10      558.92      524.91    107.78 o 
   7  11  10      280.55      281.60     97.46 o 
   8  11  10        2.15      111.81     84.18 o 
   9  11  10        7.67       -5.73     76.12 o 
  10  11  10      287.69      394.04    114.01 o 
  11  11  10       42.91      -21.30     95.62 o 
 -17  12  10        0.61      119.40    102.12 o 
 -16  12  10       19.36       46.11     94.80 o 
 -15  12  10       20.52       -6.60     89.40 o 
 -14  12  10        0.29      -13.53     82.65 o 
 -13  12  10        9.81      -31.12     78.38 o 
 -12  12  10      251.18      111.51    104.72 o 
 -11  12  10        8.47       16.28    121.97 o 
 -10  12  10      460.96      472.00    138.02 o 
  -9  12  10      230.77      448.70    154.25 o 
  -8  12  10      146.52       67.03    102.14 o 
  -7  12  10        4.26      121.75    126.15 o 
  -6  12  10      176.54      263.16    117.20 o 
  -5  12  10      116.47       69.49    114.56 o 
  -4  12  10        2.79        2.37     86.80 o 
  -3  12  10      112.92      199.71    114.28 o 
  -2  12  10        3.80       43.17     73.71 o 
  -1  12  10       54.76       90.64     84.12 o 
   0  12  10        2.89       51.23     90.85 o 
   1  12  10       17.22       23.70     69.45 o 
   2  12  10      216.97      154.50     89.26 o 
   3  12  10      140.17      206.37     95.52 o 
   4  12  10       86.30      166.86     80.85 o 
   5  12  10       12.72       52.20     74.21 o 
   6  12  10       36.06       48.26     75.23 o 
   7  12  10        1.08        8.87     85.42 o 
   8  12  10      278.67      257.15     99.53 o 
   9  12  10      644.57      802.24    150.04 o 
 -15  13  10        4.24       63.03    104.22 o 
 -14  13  10       84.55      -22.91    110.55 o 
 -13  13  10        9.84       -9.02    133.55 o 
 -12  13  10        5.97      -57.75    131.75 o 
 -11  13  10      407.43      212.59    173.15 o 
 -10  13  10     1049.10     1161.59    236.30 o 
  -9  13  10       36.04      109.99    146.21 o 
  -8  13  10        9.89       79.87    118.58 o 
  -7  13  10      121.24       20.51    100.50 o 
  -6  13  10       48.31      163.18    107.55 o 
  -5  13  10      248.32      232.05    122.46 o 
  -4  13  10       62.04        4.31    106.13 o 
  -3  13  10       15.72       64.19    111.19 o 
  -2  13  10      523.75      647.04    138.58 o 
  -1  13  10        4.97       20.54     89.65 o 
   0  13  10      417.17      487.46    108.89 o 
   1  13  10      401.75      484.08    110.31 o 
   2  13  10      435.06      647.78    129.73 o 
   3  13  10       55.96      144.46     78.83 o 
   4  13  10      189.81      281.78    102.14 o 
   5  13  10       55.35       51.33     90.92 o 
   6  13  10      122.62       94.51     84.81 o 
   7  13  10      251.64      150.04     93.45 o 
   8  13  10      123.95      179.73    111.18 o 
 -13  14  10       12.42       23.46    189.50 o 
 -12  14  10      356.45      449.39    240.04 o 
 -11  14  10      230.48      -92.14    302.30 o 
 -10  14  10       66.40       33.89    152.37 o 
  -9  14  10      260.18      477.73    179.27 o 
  -8  14  10      127.91      203.41    224.70 o 
  -7  14  10      163.39      184.26    153.89 o 
  -6  14  10      424.93      498.97    141.92 o 
  -5  14  10       67.30      148.86    116.82 o 
  -4  14  10     2148.87     2907.80    319.63 o 
  -3  14  10      231.30      298.46    131.55 o 
  -2  14  10       12.74       -3.75     74.59 o 
  -1  14  10      205.49      126.65     87.81 o 
   0  14  10       84.52       90.99     85.33 o 
   1  14  10       74.00      -26.23     76.49 o 
   2  14  10       77.39      121.91     91.98 o 
   3  14  10      170.86      112.14     91.76 o 
   4  14  10      322.53      450.75    120.60 o 
   5  14  10       75.42      105.66     87.31 o 
   6  14  10       82.40       98.63    108.81 o 
 -11  15  10       80.72        7.98    148.82 o 
 -10  15  10      163.75      387.32    181.96 o 
  -9  15  10        2.03        4.87    150.41 o 
  -8  15  10      119.62      230.55    171.64 o 
  -7  15  10       57.44      247.25    265.30 o 
  -6  15  10       99.38      109.96    136.88 o 
  -5  15  10       18.68       85.59    172.16 o 
  -4  15  10        7.05       19.59    130.23 o 
  -3  15  10      191.55      363.98    129.85 o 
  -2  15  10       86.62      184.31    121.33 o 
  -1  15  10       18.01       12.84     77.63 o 
   0  15  10        0.35       69.80     90.13 o 
   1  15  10      150.14      199.14    104.55 o 
   2  15  10      528.47      597.48    141.45 o 
   3  15  10        9.35       36.52     93.17 o 
   4  15  10      222.83      149.77    104.18 o 
  -7  16  10       59.90      188.49    182.69 o 
  -6  16  10      885.41      893.29    260.52 o 
  -5  16  10      154.55       65.20    149.45 o 
  -4  16  10       17.05      277.74    184.50 o 
  -3  16  10        1.88        8.17    163.98 o 
  -2  16  10      221.24      335.05    149.59 o 
  -1  16  10        1.99       94.65    113.94 o 
   0  16  10        2.10       62.06     95.48 o 
 -22   1  11       38.70       19.41     80.23 o 
 -21   1  11      715.82     1671.50   1063.12 o 
 -20   1  11      763.27      801.04    138.84 o 
 -19   1  11       82.42      117.74    109.93 o 
 -18   1  11       12.09       47.61     71.72 o 
 -17   1  11       33.51       37.17     73.60 o 
 -16   1  11      194.04      240.07     81.33 o 
 -15   1  11        2.09       20.75     62.97 o 
 -14   1  11        0.25        2.22     64.90 o 
 -13   1  11      603.33      646.23    113.83 o 
 -12   1  11      180.09      188.58     73.80 o 
 -11   1  11      265.78      265.94     80.97 o 
 -10   1  11     1428.40     1256.58    159.56 o 
  -9   1  11       88.61      111.62     64.58 o 
  -8   1  11        0.02        3.97     50.26 o 
  -7   1  11     2091.69     2009.60    162.06 o 
  -6   1  11     1624.92     1675.99    123.86 o 
  -5   1  11       43.89      104.02     39.60 o 
  -4   1  11        1.15       25.53     35.79 o 
  -3   1  11     1915.67     1564.04    223.78 o 
  -2   1  11     2057.48     1871.81    183.54 o 
  -1   1  11     1427.88     1607.25    107.73 o 
   0   1  11       18.36       39.61     41.38 o 
   1   1  11      394.78      413.30     67.11 o 
   2   1  11      265.20      226.65     64.75 o 
   3   1  11      173.17      212.93     63.98 o 
   4   1  11       22.72       38.70     45.07 o 
   5   1  11       58.29       45.37     52.12 o 
   6   1  11      650.95      602.94    115.14 o 
   7   1  11       82.15      106.57     62.45 o 
   8   1  11       46.86       88.63     53.33 o 
   9   1  11      199.61      167.54     66.65 o 
  10   1  11      113.69      107.22     70.54 o 
  11   1  11      172.93      129.71     74.18 o 
  12   1  11       28.70       -4.16     73.09 o 
  13   1  11      372.62      490.61    139.53 o 
  14   1  11        1.74       36.54     89.64 o 
 -22   2  11       36.75       91.99     88.03 o 
 -21   2  11       50.29       90.06     80.70 o 
 -20   2  11      194.98      263.46     84.39 o 
 -19   2  11     1578.97     1694.60    196.39 o 
 -18   2  11     2486.62     2287.77    224.49 o 
 -17   2  11      895.88     1000.92    147.18 o 
 -16   2  11        1.05       16.55     64.16 o 
 -15   2  11      517.35     2758.17   1681.91 o 
 -14   2  11       37.64       50.64     69.11 o 
 -13   2  11       17.21       25.85     58.30 o 
 -12   2  11     2221.24     2093.10    186.79 o 
 -11   2  11      340.67      298.35     82.00 o 
 -10   2  11      153.22      117.40     60.90 o 
  -9   2  11       50.56       95.50     61.08 o 
  -8   2  11     5319.67     5038.94    318.85 o 
  -7   2  11     2229.09     2239.79    175.45 o 
  -6   2  11      536.58      604.98     79.59 o 
  -5   2  11      254.68      298.23     55.89 o 
  -4   2  11      489.55      462.56     59.02 o 
  -3   2  11      780.85      755.95     72.01 o 
  -2   2  11     1263.51     1057.40    199.28 o 
  -1   2  11      831.00      767.61     86.01 o 
   0   2  11     3578.74     3527.65    182.10 o 
   1   2  11     1135.31     1210.94    110.73 o 
   2   2  11      528.79      489.54     75.65 o 
   3   2  11      114.73      139.45     50.30 o 
   4   2  11     1027.38     1011.47    116.84 o 
   5   2  11      727.11      861.44    107.32 o 
   6   2  11      233.27      203.31     67.09 o 
   7   2  11      487.14      510.94     90.86 o 
   8   2  11      220.12      313.31     89.65 o 
   9   2  11      238.40      257.88     92.26 o 
  10   2  11      812.01      810.42    134.77 o 
  11   2  11     1521.31     1445.74    178.69 o 
  12   2  11      800.00      741.17    132.30 o 
  13   2  11       13.03       48.67     84.50 o 
  14   2  11        0.00       58.34     84.12 o 
 -22   3  11       36.25      138.21     89.95 o 
 -21   3  11       25.39       31.09     70.22 o 
 -20   3  11      197.44      182.94     76.53 o 
 -19   3  11      115.72      169.64     69.84 o 
 -18   3  11      205.85      323.22     94.84 o 
 -17   3  11       12.73       80.82     82.21 o 
 -16   3  11      577.13      567.94    122.35 o 
 -15   3  11       10.07       86.53     72.20 o 
 -14   3  11     1403.28     1302.51    157.81 o 
 -13   3  11      180.13      145.96     76.22 o 
 -12   3  11      671.06      576.31    104.46 o 
 -11   3  11      561.70      335.70     87.11 o 
 -10   3  11      393.88      399.56     84.11 o 
  -9   3  11      913.75     1043.85    125.77 o 
  -8   3  11        1.19       -3.46     40.41 o 
  -7   3  11        2.70      -21.31     40.04 o 
  -6   3  11     2062.44     2185.57    146.53 o 
  -5   3  11      851.55      820.68     79.49 o 
  -4   3  11     2882.85     2631.77    298.17 o 
  -3   3  11     1404.76     1367.13    117.56 o 
  -2   3  11     4677.42     3582.01    875.64 o 
  -1   3  11     1574.45     1632.04    126.64 o 
   0   3  11      217.48      165.76     54.85 o 
   1   3  11      288.38      277.78     68.07 o 
   2   3  11      619.87      601.79     82.22 o 
   3   3  11      273.16      303.94     66.04 o 
   4   3  11     1867.52     1854.45    144.17 o 
   5   3  11      708.32      664.30     97.42 o 
   6   3  11      999.28     1123.62    127.48 o 
   7   3  11        3.39        6.79     60.21 o 
   8   3  11      449.37      601.01    231.84 o 
   9   3  11      108.81      217.55     85.09 o 
  10   3  11      152.58      205.99     85.05 o 
  11   3  11       85.58       74.96     69.12 o 
  12   3  11      576.98      506.42    113.88 o 
  13   3  11      171.21      260.24    102.18 o 
  14   3  11       31.08      -43.24     74.06 o 
 -22   4  11       64.69       64.54     98.34 o 
 -21   4  11      300.65      329.77    109.23 o 
 -20   4  11      295.64      423.80    107.06 o 
 -19   4  11       53.48      148.21     84.34 o 
 -18   4  11      310.75      448.84    109.55 o 
 -17   4  11      273.62      264.55     85.35 o 
 -16   4  11      156.03      251.02     91.50 o 
 -15   4  11      204.66      378.43    105.60 o 
 -14   4  11     3081.07     2646.82    252.32 o 
 -13   4  11      278.88      259.33     88.58 o 
 -12   4  11     2133.04     2164.82    188.43 o 
 -11   4  11      373.67      518.74    101.69 o 
 -10   4  11     2707.11     2593.97    195.34 o 
  -9   4  11     4048.12     3811.78    233.97 o 
  -8   4  11     3113.73     3060.85    213.49 o 
  -7   4  11      736.44      810.18     91.33 o 
  -6   4  11     1346.92     1261.36    110.58 o 
  -5   4  11       60.98       34.67     40.68 o 
  -4   4  11       52.51       58.79     48.34 o 
  -3   4  11      312.49      290.74     63.07 o 
  -2   4  11     1387.56      956.20    276.95 o 
  -1   4  11      783.68      719.33     89.30 o 
   0   4  11     1084.95     1130.14    108.12 o 
   1   4  11     2014.66     1896.65    143.69 o 
   2   4  11     1068.41     1221.35    115.75 o 
   3   4  11     1122.19      968.38    197.50 o 
   4   4  11     5356.89     4353.77    397.17 o 
   5   4  11     1405.94     1201.12    136.68 o 
   6   4  11      610.53      641.87    121.12 o 
   7   4  11        4.04      -10.16     61.01 o 
   8   4  11      203.71      174.65     82.75 o 
   9   4  11        3.29       93.43     64.84 o 
  10   4  11      317.61      271.28     94.47 o 
  11   4  11      162.59      156.87     83.37 o 
  12   4  11      236.78      218.21     89.82 o 
  13   4  11        1.25       87.58     97.55 o 
  14   4  11      375.12      297.28    106.82 o 
 -21   5  11      336.35      336.04    109.14 o 
 -20   5  11       21.75       49.85     76.54 o 
 -19   5  11      170.41      130.87     84.97 o 
 -18   5  11      112.20       51.47     75.46 o 
 -17   5  11      157.45      141.24     80.35 o 
 -16   5  11      165.29      156.72     79.57 o 
 -15   5  11     1320.31     1496.39    284.22 o 
 -14   5  11     1395.54     1341.96    163.97 o 
 -13   5  11     1703.74     1628.43    178.07 o 
 -12   5  11     2439.43     2378.40    206.84 o 
 -11   5  11     5326.76     5657.32    648.14 o 
 -10   5  11      439.25      562.87    100.97 o 
  -9   5  11     2148.80     2305.05    186.82 o 
  -8   5  11     1276.96     1226.55    119.41 o 
  -7   5  11     1246.22     1175.63    124.14 o 
  -6   5  11     1825.95     1904.76    140.47 o 
  -5   5  11      106.87       86.14     59.04 o 
  -4   5  11      937.06      920.08     99.46 o 
  -3   5  11       18.87      -26.26     45.29 o 
  -2   5  11      581.95      321.16    121.49 o 
  -1   5  11      135.86      118.06     49.80 o 
   0   5  11     1052.71     1102.53    108.94 o 
   1   5  11     2544.76     2693.49    172.44 o 
   2   5  11      300.94      298.51     66.77 o 
   3   5  11     3760.61     3980.94    250.69 o 
   4   5  11     1639.05     1522.98    156.78 o 
   5   5  11       29.22        8.98     56.21 o 
   6   5  11      857.48      687.81    109.04 o 
   7   5  11      231.01      304.45     92.84 o 
   8   5  11     1044.92     1012.48    153.19 o 
   9   5  11      349.25      352.40     96.69 o 
  10   5  11      251.08      248.22     89.16 o 
  11   5  11      295.88      174.49    123.23 o 
  12   5  11       66.86      178.90     94.32 o 
  13   5  11        0.72        7.78     81.25 o 
 -21   6  11      334.38      500.76    149.77 o 
 -20   6  11      567.83      746.87    151.39 o 
 -19   6  11      781.35      783.31    139.59 o 
 -18   6  11      157.69      252.80     94.56 o 
 -17   6  11      101.78      180.75     87.71 o 
 -16   6  11      145.06      136.94     77.59 o 
 -15   6  11      335.66      322.82     94.09 o 
 -14   6  11       16.15      -33.51     64.88 o 
 -13   6  11     1598.76     1262.98    157.98 o 
 -12   6  11        1.64      -19.02     56.76 o 
 -11   6  11       13.11       52.89     61.14 o 
 -10   6  11     3729.20     3598.80    286.29 o 
  -9   6  11     5503.26     5415.32    289.41 o 
  -8   6  11     1597.08     1625.35    136.34 o 
  -7   6  11      450.48      434.66     72.93 o 
  -6   6  11       64.05       73.22     56.15 o 
  -5   6  11       68.05      116.60     64.51 o 
  -4   6  11       83.70      150.04     57.10 o 
  -3   6  11      325.83      366.22     74.80 o 
  -2   6  11       57.07       58.17     47.80 o 
  -1   6  11      660.28      654.00     88.02 o 
   0   6  11      466.04      460.98     80.35 o 
   1   6  11     3776.28     3611.59    240.47 o 
   2   6  11     5322.03     5534.44    301.00 o 
   3   6  11      656.55      722.43    112.10 o 
   4   6  11      896.23      925.79    128.12 o 
   5   6  11     1374.23     1623.55    167.11 o 
   6   6  11      367.31      386.22     95.18 o 
   7   6  11       48.51       47.11     64.92 o 
   8   6  11      236.26      236.81     76.05 o 
   9   6  11      496.58      490.83    148.48 o 
  10   6  11      114.99      123.21     84.33 o 
  11   6  11      264.58      292.16    105.33 o 
  12   6  11        6.81        8.04     84.47 o 
  13   6  11      156.21      168.77     91.10 o 
 -20   7  11       75.60      145.38     96.59 o 
 -19   7  11      345.29      494.31    128.06 o 
 -18   7  11       38.20       81.29     75.58 o 
 -17   7  11       41.78       76.65    131.54 o 
 -16   7  11      121.27       89.90     77.31 o 
 -15   7  11        1.54       33.70     63.60 o 
 -14   7  11      307.51      500.89    173.51 o 
 -13   7  11      247.24      186.39     94.04 o 
 -12   7  11     1252.49     1211.80    153.46 o 
 -11   7  11        4.07       33.83     62.65 o 
 -10   7  11      553.84      595.27    105.44 o 
  -9   7  11       39.97       24.98     55.49 o 
  -8   7  11      397.11      335.75     71.14 o 
  -7   7  11     1018.51      645.56    261.96 o 
  -6   7  11     1682.29     1739.66    167.86 o 
  -5   7  11      618.48      573.06    101.50 o 
  -4   7  11      501.91      469.57     81.15 o 
  -3   7  11        8.13        9.48     47.26 o 
  -2   7  11     1850.71     1539.17    312.50 o 
  -1   7  11       30.93       83.64     57.30 o 
   0   7  11      244.85      316.83    102.40 o 
   1   7  11      458.64      484.92    100.43 o 
   2   7  11       93.34       41.45     65.14 o 
   3   7  11      773.12      732.57    139.16 o 
   4   7  11       18.59       80.21     65.32 o 
   5   7  11       82.94      129.99     80.69 o 
   6   7  11     1000.77     1136.10    150.46 o 
   7   7  11        0.15       48.09     64.99 o 
   8   7  11       13.31      -21.32     64.31 o 
   9   7  11      996.94      939.03    136.50 o 
  10   7  11       69.67       63.25     79.91 o 
  11   7  11        0.45      190.66    208.71 o 
  12   7  11      100.19      157.25     92.19 o 
 -20   8  11      139.44       93.25    106.29 o 
 -19   8  11       81.86      102.97     84.43 o 
 -18   8  11      313.01      327.08    102.53 o 
 -17   8  11     1305.24     1441.09    184.76 o 
 -16   8  11      156.61      144.36     75.34 o 
 -15   8  11      527.87      493.07    115.38 o 
 -14   8  11      269.06      236.78     85.79 o 
 -13   8  11      108.75       42.86     68.71 o 
 -12   8  11      158.80      141.58     86.59 o 
 -11   8  11     1443.33     1491.55    164.71 o 
 -10   8  11      864.84      714.36    114.32 o 
  -9   8  11      688.41      743.21    123.43 o 
  -8   8  11       44.38       81.23     67.11 o 
  -7   8  11        0.13       45.14     72.16 o 
  -6   8  11      183.37      129.52     67.20 o 
  -5   8  11      420.72      498.59     99.06 o 
  -4   8  11       45.83      150.08     65.20 o 
  -3   8  11        0.52       82.61     65.14 o 
  -2   8  11      106.58      125.02     64.87 o 
  -1   8  11        0.96       33.93     69.25 o 
   0   8  11        0.72       23.82     69.00 o 
   1   8  11      128.79      160.83     72.70 o 
   2   8  11     1309.86     1364.53    163.77 o 
   3   8  11      148.10      113.32     66.62 o 
   4   8  11        0.18       17.59     65.66 o 
   5   8  11      370.54      251.39     92.61 o 
   6   8  11       59.84       82.45     76.38 o 
   7   8  11     2269.95     2295.42    213.37 o 
   8   8  11       33.28       24.65     70.75 o 
   9   8  11       66.97       44.22     78.87 o 
  10   8  11       91.65      108.05     81.27 o 
  11   8  11      188.66       81.83     95.92 o 
  12   8  11        1.59       56.86    100.72 o 
 -19   9  11       42.17      123.97    105.94 o 
 -18   9  11      155.67      263.02    181.10 o 
 -17   9  11       16.65       49.78     90.56 o 
 -16   9  11        1.18       49.41     72.74 o 
 -15   9  11      313.46      343.09     97.49 o 
 -14   9  11       90.92       88.01     81.77 o 
 -13   9  11      626.93      716.03    130.41 o 
 -12   9  11       56.29       60.88     72.80 o 
 -11   9  11     1566.33     1704.26    181.78 o 
 -10   9  11      461.77      486.30    134.38 o 
  -9   9  11      691.00      350.45    204.92 o 
  -8   9  11      518.46      513.79    109.27 o 
  -7   9  11      165.09      219.14     83.66 o 
  -6   9  11       15.84       62.89     69.31 o 
  -5   9  11       51.03       23.80     79.95 o 
  -4   9  11      143.72      130.68     95.62 o 
  -3   9  11      141.36      164.31     81.31 o 
  -2   9  11      155.23      187.10     74.73 o 
  -1   9  11       97.26      159.44     74.48 o 
   0   9  11      172.19      188.01     86.51 o 
   1   9  11      671.74      880.78    137.58 o 
   2   9  11       24.44       27.37     69.48 o 
   3   9  11     1034.33     1243.13    165.72 o 
   4   9  11     1329.54     1469.28    168.96 o 
   5   9  11     1067.17     1038.84    150.81 o 
   6   9  11       60.14       79.47     72.96 o 
   7   9  11       10.55       24.63     73.38 o 
   8   9  11       24.76       28.12     74.11 o 
   9   9  11      833.85      930.98    179.41 o 
  10   9  11       42.70       54.88     81.35 o 
  11   9  11      118.01      110.40    100.65 o 
 -18  10  11      129.57      110.85    116.47 o 
 -17  10  11      681.26      605.60    151.59 o 
 -16  10  11        3.25       89.76    127.50 o 
 -15  10  11      800.03      806.21    147.20 o 
 -14  10  11      347.43      308.16    102.81 o 
 -13  10  11       71.94       80.24     75.25 o 
 -12  10  11       45.10       16.78     72.93 o 
 -11  10  11       76.70      219.57    100.25 o 
 -10  10  11       21.89       -5.35     72.79 o 
  -9  10  11       34.57      128.79     76.94 o 
  -8  10  11     1094.27     1525.99    180.25 o 
  -7  10  11      174.08      237.44    113.73 o 
  -6  10  11        0.06      -36.96     79.28 o 
  -5  10  11       22.92       27.34     77.49 o 
  -4  10  11        7.84       34.35     83.70 o 
  -3  10  11      288.03      246.80     81.52 o 
  -2  10  11        0.21      -54.75     65.77 o 
  -1  10  11     1197.28     1389.69    170.97 o 
   0  10  11      639.40      639.34    122.52 o 
   1  10  11      398.05      463.38    115.95 o 
   2  10  11      347.64      423.17    109.96 o 
   3  10  11      155.77      226.82     85.93 o 
   4  10  11       19.69       55.32     79.05 o 
   5  10  11      286.52      400.86     99.32 o 
   6  10  11        0.86       35.33     71.75 o 
   7  10  11      127.24      192.54     83.73 o 
   8  10  11       88.41      115.36     81.77 o 
   9  10  11      226.81      337.85     98.60 o 
  10  10  11      129.84      166.82    101.22 o 
 -17  11  11      414.22      534.43    180.84 o 
 -16  11  11      111.06      163.84    109.23 o 
 -15  11  11        0.51       23.20    104.62 o 
 -14  11  11      804.13     1105.58    192.10 o 
 -13  11  11        0.88       71.55     93.85 o 
 -12  11  11      345.73      465.46    116.06 o 
 -11  11  11       25.71      -28.69     78.07 o 
 -10  11  11      117.24      167.11    132.65 o 
  -9  11  11      391.80      452.50    134.97 o 
  -8  11  11      243.95      438.08    143.04 o 
  -7  11  11     1235.35     1353.73    206.12 o 
  -6  11  11      619.97      813.00    160.11 o 
  -5  11  11        8.63       44.77     85.87 o 
  -4  11  11        1.58       47.48     87.03 o 
  -3  11  11      449.12      480.90    142.91 o 
  -2  11  11      250.47      269.42     88.76 o 
  -1  11  11      515.72      589.65    118.02 o 
   0  11  11       55.09       31.19     74.34 o 
   1  11  11       23.25       54.07     78.47 o 
   2  11  11      117.73      144.73     85.62 o 
   3  11  11        1.03      -29.88     73.55 o 
   4  11  11      222.01      198.12     82.99 o 
   5  11  11      135.09       90.69     83.33 o 
   6  11  11     1358.02     1669.99    194.29 o 
   7  11  11       15.00       -0.98     81.27 o 
   8  11  11       87.91       53.46     87.86 o 
   9  11  11       64.93      165.07    100.03 o 
 -16  12  11        4.47       36.48     96.27 o 
 -15  12  11        0.29        2.85    122.83 o 
 -14  12  11       28.82      127.66    120.47 o 
 -13  12  11       16.13       54.59    103.72 o 
 -12  12  11       34.55      -57.75    175.06 o 
 -11  12  11      221.83      353.51    189.50 o 
 -10  12  11     1446.40     1873.84    290.23 o 
  -9  12  11       82.17      118.50     95.53 o 
  -8  12  11        7.86       63.41     87.30 o 
  -7  12  11      415.43      617.32    159.52 o 
  -6  12  11      145.05      202.30    117.38 o 
  -5  12  11      734.95     1100.28    194.10 o 
  -4  12  11      113.68       27.60    109.40 o 
  -3  12  11       36.26       49.93     97.81 o 
  -2  12  11       90.52      210.45     94.34 o 
  -1  12  11      442.36      448.25    108.40 o 
   0  12  11      211.93      358.08    107.94 o 
   1  12  11       37.20       74.59     84.85 o 
   2  12  11      674.86      737.38    128.49 o 
   3  12  11      296.61      328.22     94.38 o 
   4  12  11      455.54      562.86    124.39 o 
   5  12  11       46.40       33.88     79.36 o 
   6  12  11        1.56      -31.48     78.00 o 
   7  12  11       53.07       84.21     92.33 o 
 -14  13  11       63.75       54.14    223.79 o 
 -13  13  11      263.89      151.60    182.28 o 
 -12  13  11        1.90      -74.00    169.65 o 
 -11  13  11      615.98      929.46    335.69 o 
 -10  13  11        9.38       58.71    116.64 o 
  -9  13  11       74.69       57.47    109.28 o 
  -8  13  11       58.33       71.86     99.66 o 
  -7  13  11      130.10      266.75    119.02 o 
  -6  13  11      326.13      239.12    111.69 o 
  -5  13  11        0.05       15.34    111.43 o 
  -4  13  11       45.01       69.86    130.05 o 
  -3  13  11        6.52        2.15     92.03 o 
  -2  13  11      966.15     1185.81    205.01 o 
  -1  13  11       18.80       59.42     88.23 o 
   0  13  11      437.36      546.16    114.80 o 
   1  13  11      180.20      265.32     96.04 o 
   2  13  11      104.89      468.85    447.94 o 
   3  13  11       74.50      134.25     88.25 o 
   4  13  11        9.04       34.57     87.68 o 
   5  13  11        4.79      -52.50     95.42 o 
   6  13  11        7.02        7.75     86.60 o 
 -12  14  11       73.19      113.70    216.57 o 
 -11  14  11       59.55      -41.51    205.75 o 
 -10  14  11      188.53      128.69    145.91 o 
  -9  14  11       15.27      122.93    156.89 o 
  -8  14  11      193.55      203.27    145.95 o 
  -7  14  11      293.50      330.48    112.14 o 
  -6  14  11       14.44      244.04    181.38 o 
  -5  14  11        7.41      -10.01    102.35 o 
  -4  14  11       46.74       52.54    114.48 o 
  -3  14  11       25.45       11.52    110.13 o 
  -2  14  11      121.18      337.09    135.02 o 
  -1  14  11        0.16       75.03     88.19 o 
   0  14  11        0.19       50.26     81.11 o 
   1  14  11       20.19       22.74     83.20 o 
   2  14  11       82.14       73.34     96.44 o 
   3  14  11      236.39      192.17    102.14 o 
   4  14  11      132.12      350.06    126.24 o 
  -8  15  11       10.92       57.68    164.42 o 
  -7  15  11       18.23       10.55    153.86 o 
  -6  15  11       59.31       60.56    165.18 o 
  -5  15  11      172.98       81.10    139.55 o 
  -4  15  11       48.01       67.71    132.20 o 
  -3  15  11       34.60      106.36    122.53 o 
  -2  15  11       13.06       27.40    150.08 o 
  -1  15  11      673.25     1167.56    252.22 o 
   0  15  11        1.29      125.13     98.02 o 
 -22   0  12      246.62      132.39    151.61 o 
 -21   0  12      141.63      156.24    133.54 o 
 -20   0  12       89.75      135.36    157.02 o 
 -19   0  12      517.15      341.85    139.58 o 
 -18   0  12      612.60      730.39    189.60 o 
 -17   0  12       43.19       58.25     97.05 o 
 -16   0  12      103.15      122.61    119.23 o 
 -15   0  12      683.78      588.96    163.26 o 
 -14   0  12     1176.28     1380.68    231.56 o 
 -13   0  12      852.22      918.55    204.70 o 
 -12   0  12       28.75       48.91     93.25 o 
 -11   0  12      143.60      158.37     97.49 o 
 -10   0  12      168.97       86.49     93.10 o 
  -9   0  12     3456.67     2878.73    298.26 o 
  -8   0  12     1346.63     1369.48    223.32 o 
  -7   0  12      214.29      221.54    106.55 o 
  -6   0  12      868.87      930.40    172.66 o 
  -5   0  12      945.25     1033.59    131.44 o 
  -4   0  12      129.77      106.85     63.16 o 
  -3   0  12     1778.99     1704.80    164.34 o 
  -2   0  12     1664.55     1833.56    168.09 o 
  -1   0  12     2545.16     2372.11    240.39 o 
   0   0  12     1606.34     1542.85    199.01 o 
   1   0  12     1118.68     1187.09    178.59 o 
   2   0  12       99.54      141.02     78.10 o 
   3   0  12       61.18      166.41    170.55 o 
   4   0  12      456.69      415.38    112.06 o 
   5   0  12     1777.46     1556.40    212.39 o 
   6   0  12     3407.68     3667.99    332.96 o 
   7   0  12     1133.95     1208.62    195.29 o 
   8   0  12      747.07      568.51    140.26 o 
   9   0  12      468.66      443.09    132.65 o 
  10   0  12      624.31      655.20    153.94 o 
  11   0  12      206.27      281.55    147.99 o 
  12   0  12      449.70      245.45    155.21 o 
  13   0  12      231.77      225.60    160.63 o 
 -22   1  12        1.17       85.53    101.43 o 
 -21   1  12        7.65      100.94     88.96 o 
 -20   1  12      899.90      873.24    149.07 o 
 -19   1  12        2.91       72.38     73.35 o 
 -18   1  12        7.11      -39.04     68.35 o 
 -17   1  12      840.99      700.46    131.70 o 
 -16   1  12      101.55      141.41     79.62 o 
 -15   1  12      328.66      398.69    103.37 o 
 -14   1  12     1159.02     1127.82    156.37 o 
 -13   1  12        3.73      -19.40     58.04 o 
 -12   1  12       28.40       -6.29     66.07 o 
 -11   1  12      167.54      152.79     73.25 o 
 -10   1  12     3191.18     3121.01    223.36 o 
  -9   1  12      799.38      855.33    121.22 o 
  -8   1  12     1098.46     1090.94    130.43 o 
  -7   1  12     2314.89     2540.07    195.88 o 
  -6   1  12       16.47       31.30     55.01 o 
  -5   1  12     4953.60     5417.75    232.51 o 
  -4   1  12       74.66       39.18     39.05 o 
  -3   1  12       23.72       46.97     38.08 o 
  -2   1  12      211.23      200.95     56.04 o 
  -1   1  12     1837.78     1902.34    139.08 o 
   0   1  12      178.06      143.65     61.13 o 
   1   1  12     2065.88     2098.93    165.62 o 
   2   1  12     2008.06     1853.35    155.71 o 
   3   1  12      144.06      234.09     71.27 o 
   4   1  12      255.10      194.26     62.43 o 
   5   1  12     1001.02     1094.44    134.05 o 
   6   1  12      450.88      390.80     85.85 o 
   7   1  12      178.18      154.37     67.32 o 
   8   1  12      375.51      465.82     91.21 o 
   9   1  12      785.47      757.92    127.21 o 
  10   1  12      312.12      333.62     89.60 o 
  11   1  12      308.39      196.77    110.61 o 
  12   1  12      782.08      689.36    162.26 o 
  13   1  12      113.64      143.45    112.94 o 
 -22   2  12      378.08      366.05    118.04 o 
 -21   2  12       19.96      -30.06     73.73 o 
 -20   2  12       60.02      108.28     83.82 o 
 -19   2  12       58.10       46.79     68.80 o 
 -18   2  12       76.26       32.41     64.17 o 
 -17   2  12       32.36       50.80     68.04 o 
 -16   2  12      582.89      437.90    107.88 o 
 -15   2  12      159.78      193.25     87.54 o 
 -14   2  12        8.59       62.93     68.83 o 
 -13   2  12     5467.83     4827.22    331.05 o 
 -12   2  12     1222.39     1194.42    193.71 o 
 -11   2  12       99.58      117.16     62.82 o 
 -10   2  12     1054.83     1044.64    132.71 o 
  -9   2  12       10.53      -14.82     44.21 o 
  -8   2  12     2492.90     2421.22    192.77 o 
  -7   2  12      680.51      664.93    116.66 o 
  -6   2  12      578.41      637.24     88.23 o 
  -5   2  12     1744.23     1639.03    127.44 o 
  -4   2  12      194.55      196.76     49.51 o 
  -3   2  12     4039.27     3820.65    192.96 o 
  -2   2  12      708.60      968.16    439.52 o 
  -1   2  12       90.89      111.04     49.44 o 
   0   2  12     1629.79     1637.31    128.02 o 
   1   2  12       34.75       31.43     46.63 o 
   2   2  12      285.55      275.51     65.05 o 
   3   2  12      261.15      226.87     67.75 o 
   4   2  12       69.45       85.34     50.56 o 
   5   2  12      625.86      790.22    111.98 o 
   6   2  12       58.99       61.80     54.64 o 
   7   2  12      411.17      365.97     93.01 o 
   8   2  12      340.29      432.24    103.26 o 
   9   2  12      335.32      364.76     92.17 o 
  10   2  12      321.23      345.76     96.01 o 
  11   2  12       40.79      100.27     73.78 o 
  12   2  12      164.73      185.14     96.10 o 
  13   2  12      164.99      219.96    100.91 o 
 -21   3  12        1.70      -30.43     79.74 o 
 -20   3  12       39.03       44.43     87.49 o 
 -19   3  12      101.73       90.00     82.56 o 
 -18   3  12       10.13        6.65     71.79 o 
 -17   3  12      102.94      194.01     84.66 o 
 -16   3  12      323.67      339.83     93.77 o 
 -15   3  12      670.51      602.20    122.38 o 
 -14   3  12     1919.95     1958.88    219.70 o 
 -13   3  12      635.88      576.06    115.14 o 
 -12   3  12     1191.54     1193.78    147.58 o 
 -11   3  12        4.97       17.52     61.27 o 
 -10   3  12      275.47      369.85     91.98 o 
  -9   3  12      323.34      282.51     79.50 o 
  -8   3  12       34.67       19.87     55.93 o 
  -7   3  12     1647.36     1518.54    146.49 o 
  -6   3  12       63.04      113.77     55.12 o 
  -5   3  12     3338.83     3174.20    208.77 o 
  -4   3  12      154.58      131.31     60.54 o 
  -3   3  12        2.05        4.09     43.04 o 
  -2   3  12      154.74      114.50     50.00 o 
  -1   3  12     2923.14     2859.93    175.79 o 
   0   3  12      873.40     1088.93    109.44 o 
   1   3  12      168.18      143.79     56.22 o 
   2   3  12     2711.58     3049.43    184.99 o 
   3   3  12        7.81       30.49     49.40 o 
   4   3  12     1418.51     1499.23    144.74 o 
   5   3  12      448.49      496.30    110.57 o 
   6   3  12      614.62      558.46    112.24 o 
   7   3  12       84.89       71.43     73.51 o 
   8   3  12      263.67      233.71     89.19 o 
   9   3  12       23.02       21.71     63.90 o 
  10   3  12        0.15      -17.85     57.88 o 
  11   3  12      266.82      138.08     80.10 o 
  12   3  12       38.31       94.90     80.12 o 
  13   3  12       98.59       62.23     85.09 o 
 -21   4  12        2.10      105.68     91.97 o 
 -20   4  12      519.40      584.20    134.78 o 
 -19   4  12      278.38      427.40    128.43 o 
 -18   4  12      551.09      566.73    121.30 o 
 -17   4  12      442.35      535.05    121.11 o 
 -16   4  12      649.77      637.03    119.74 o 
 -15   4  12      198.92      258.12     89.34 o 
 -14   4  12      382.31      397.62    110.34 o 
 -13   4  12       12.33       10.05     63.74 o 
 -12   4  12       69.50       95.37     73.66 o 
 -11   4  12        3.23      -10.52     56.21 o 
 -10   4  12      315.41      428.41     93.31 o 
  -9   4  12       93.82      102.12     65.48 o 
  -8   4  12        0.20       -4.26     53.60 o 
  -7   4  12     1388.10     1447.69    145.22 o 
  -6   4  12     1570.40     1460.66    144.27 o 
  -5   4  12      224.76      238.95     76.48 o 
  -4   4  12      725.77      872.42    101.07 o 
  -3   4  12     1829.54     1664.77    137.31 o 
  -2   4  12       18.02       27.81     45.74 o 
  -1   4  12      194.42      221.41     62.68 o 
   0   4  12      316.79      322.43     67.29 o 
   1   4  12      300.97      328.00     69.19 o 
   2   4  12     1216.01      864.07    162.74 o 
   3   4  12       18.51       32.25     47.94 o 
   4   4  12      641.78      677.13    126.28 o 
   5   4  12      197.19      198.54     77.84 o 
   6   4  12      963.50      832.61    146.24 o 
   7   4  12        1.84       65.20     66.30 o 
   8   4  12      505.89      538.74    108.00 o 
   9   4  12        1.01       10.39     59.66 o 
  10   4  12      228.08      179.59     78.65 o 
  11   4  12       30.44       65.40     73.38 o 
  12   4  12       16.26      -38.10     77.80 o 
 -21   5  12      347.22      267.15    112.20 o 
 -20   5  12        0.25      -41.18     76.13 o 
 -19   5  12      179.22       89.16     80.11 o 
 -18   5  12      197.75      126.69     88.81 o 
 -17   5  12       44.04       18.02     82.06 o 
 -16   5  12        0.52       51.65     70.58 o 
 -15   5  12        1.60       24.53     67.20 o 
 -14   5  12       39.08      171.82     83.32 o 
 -13   5  12      167.27      188.49     82.48 o 
 -12   5  12      317.56      200.21     86.87 o 
 -11   5  12      126.68      213.68     77.25 o 
 -10   5  12       50.00       82.56     69.04 o 
  -9   5  12      281.80      241.51     76.43 o 
  -8   5  12      986.14      976.32    127.76 o 
  -7   5  12        0.37      -32.68     47.82 o 
  -6   5  12       86.11       99.18     58.26 o 
  -5   5  12     1011.70      620.07    255.25 o 
  -4   5  12       24.77       65.91     53.07 o 
  -3   5  12        2.81        1.65     42.15 o 
  -2   5  12      314.73      261.91     71.45 o 
  -1   5  12       16.90       49.87     51.46 o 
   0   5  12     1086.52     1201.34    134.66 o 
   1   5  12        4.22       -3.66     49.61 o 
   2   5  12     1835.89     1923.66    178.74 o 
   3   5  12      238.85      258.93     80.17 o 
   4   5  12       68.44      107.68     63.51 o 
   5   5  12      107.15      125.93     75.48 o 
   6   5  12      176.64      197.60     76.59 o 
   7   5  12      114.28      168.19     72.89 o 
   8   5  12        2.47      -41.84     56.82 o 
   9   5  12        1.27      -36.70     58.20 o 
  10   5  12      282.61      327.36     97.87 o 
  11   5  12       46.18       35.30     75.36 o 
  12   5  12       19.36       36.86     91.65 o 
 -20   6  12        1.10       -5.72     77.22 o 
 -19   6  12       95.03       87.00     82.43 o 
 -18   6  12      147.31      211.35     89.61 o 
 -17   6  12       31.14       76.04     76.26 o 
 -16   6  12       65.40      105.24     74.72 o 
 -15   6  12        7.39      124.58     80.26 o 
 -14   6  12        1.42       54.68     67.72 o 
 -13   6  12     2152.90     2185.29    208.18 o 
 -12   6  12      715.96      754.33    123.89 o 
 -11   6  12      144.06      167.56     75.23 o 
 -10   6  12     3075.44     3080.66    261.70 o 
  -9   6  12      336.01      316.46     89.16 o 
  -8   6  12     1697.68     1728.05    203.15 o 
  -7   6  12      179.25      117.59     62.37 o 
  -6   6  12     1235.41      754.42    358.44 o 
  -5   6  12       30.76       33.51     57.18 o 
  -4   6  12     5880.74     6209.65    333.61 o 
  -3   6  12      235.25      187.80     59.10 o 
  -2   6  12        2.48      -15.43     47.22 o 
  -1   6  12       12.04       42.76     51.54 o 
   0   6  12     1633.26     1683.36    172.27 o 
   1   6  12       32.77      -10.42     55.31 o 
   2   6  12      452.92      449.38     97.77 o 
   3   6  12     2067.92     2133.71    195.66 o 
   4   6  12      586.45      676.29    115.79 o 
   5   6  12       25.35      -14.45     63.27 o 
   6   6  12       17.02       19.57     58.70 o 
   7   6  12      763.03      749.44    142.25 o 
   8   6  12      621.52      683.36    151.06 o 
   9   6  12       17.62      113.47     79.87 o 
  10   6  12       66.55       55.07     74.36 o 
  11   6  12      352.33      394.39    113.47 o 
 -20   7  12       65.64        2.20     78.52 o 
 -19   7  12      560.01      486.96    168.54 o 
 -18   7  12      416.72      567.47    119.13 o 
 -17   7  12      249.40      182.29     87.69 o 
 -16   7  12     1258.55     1428.37    203.64 o 
 -15   7  12      119.65      125.25     81.00 o 
 -14   7  12      220.72      262.07     92.35 o 
 -13   7  12      241.23      248.67     86.04 o 
 -12   7  12      850.41      883.55    133.06 o 
 -11   7  12     1050.94     1120.72    152.62 o 
 -10   7  12     1844.44     1882.56    179.01 o 
  -9   7  12       73.38       50.07     72.62 o 
  -8   7  12      150.10      101.47     87.27 o 
  -7   7  12      541.63      513.89    100.70 o 
  -6   7  12      762.25     1108.46    140.28 o 
  -5   7  12      129.82       70.73     65.16 o 
  -4   7  12      438.75      431.16     95.74 o 
  -3   7  12       10.55       -7.87     51.02 o 
  -2   7  12      522.16      351.19    190.38 o 
  -1   7  12      196.01      198.00     73.77 o 
   0   7  12       14.29        2.77     60.18 o 
   1   7  12      187.07      141.63     72.21 o 
   2   7  12     2860.82     2878.71    232.36 o 
   3   7  12      119.99      158.95     87.00 o 
   4   7  12       31.28       -5.76     57.11 o 
   5   7  12     1528.16     1634.40    183.16 o 
   6   7  12      135.89      180.26     78.03 o 
   7   7  12        6.03      -10.40     59.96 o 
   8   7  12        3.42      -12.08     62.85 o 
   9   7  12       30.40      -43.71     82.90 o 
  10   7  12      605.61     1788.05   1019.97 o 
  11   7  12      150.73      142.50    105.56 o 
 -19   8  12       44.05      176.31     95.43 o 
 -18   8  12      560.39      618.88    137.06 o 
 -17   8  12       74.66      150.34     76.69 o 
 -16   8  12      306.61      268.59     96.64 o 
 -15   8  12      605.61      641.97    166.82 o 
 -14   8  12      135.71      155.33     81.02 o 
 -13   8  12      166.28      177.26     85.70 o 
 -12   8  12       45.25       47.62     67.15 o 
 -11   8  12       23.75        8.14     74.31 o 
 -10   8  12     1687.25     1909.16    223.96 o 
  -9   8  12      111.79        7.44     85.27 o 
  -8   8  12      327.76      355.16    111.85 o 
  -7   8  12      325.93      325.87     93.40 o 
  -6   8  12      416.96      396.66     94.88 o 
  -5   8  12      452.41      620.10    112.48 o 
  -4   8  12     1487.59     1623.11    205.22 o 
  -3   8  12     2404.56     2455.82    248.04 o 
  -2   8  12        1.71       30.10     63.87 o 
  -1   8  12      338.35      383.07     98.54 o 
   0   8  12     2567.42     3194.08    243.68 o 
   1   8  12      165.29      194.48     81.32 o 
   2   8  12       11.38       28.14     71.51 o 
   3   8  12        1.73      -16.78     64.00 o 
   4   8  12     1125.93     1129.44    160.24 o 
   5   8  12        1.57       26.92     64.48 o 
   6   8  12      106.11       79.81     70.21 o 
   7   8  12      175.96      167.22     77.81 o 
   8   8  12      898.07     1075.53    159.30 o 
   9   8  12      258.48      175.23     95.23 o 
  10   8  12       22.60       30.94     82.63 o 
 -18   9  12      149.25      221.29     99.13 o 
 -17   9  12      213.04       99.87     86.89 o 
 -16   9  12        7.12       19.51     66.70 o 
 -15   9  12      287.49      246.25     90.28 o 
 -14   9  12     1110.62     1078.24    153.22 o 
 -13   9  12      798.24      757.15    174.53 o 
 -12   9  12        2.43       13.82     75.55 o 
 -11   9  12     1056.08     1542.50    310.25 o 
 -10   9  12      234.13      245.86    105.86 o 
  -9   9  12       49.62       63.60     72.03 o 
  -8   9  12     1011.38     1143.75    151.82 o 
  -7   9  12      379.24      489.49    148.56 o 
  -6   9  12      490.87      680.10    145.41 o 
  -5   9  12      257.43      353.01    114.64 o 
  -4   9  12        1.67       19.40     78.27 o 
  -3   9  12        7.83       49.30     80.48 o 
  -2   9  12      335.54      292.75    132.21 o 
  -1   9  12     1337.89     1551.61    174.45 o 
   0   9  12      619.83      645.61    112.34 o 
   1   9  12        7.66       49.12     75.18 o 
   2   9  12      171.94      281.05     92.32 o 
   3   9  12      151.92      169.17     97.83 o 
   4   9  12      330.69      466.50    107.59 o 
   5   9  12      131.93       95.53     78.44 o 
   6   9  12        0.18       29.05     65.19 o 
   7   9  12      895.93     1625.56    528.39 o 
   8   9  12      117.61      209.99     96.14 o 
   9   9  12        4.60       -2.24     81.68 o 
 -17  10  12        9.87       25.33     97.84 o 
 -16  10  12      117.94      123.90     81.33 o 
 -15  10  12     1144.27     1250.93    242.58 o 
 -14  10  12      371.16      360.05    124.12 o 
 -13  10  12       75.04      189.94     93.76 o 
 -12  10  12       94.64       84.78     94.29 o 
 -11  10  12       68.90       60.74     96.78 o 
 -10  10  12      253.54      353.04    121.65 o 
  -9  10  12      369.06      493.01    174.22 o 
  -8  10  12      741.93      885.68    164.32 o 
  -7  10  12       12.15        7.20     96.99 o 
  -6  10  12     1404.51     1644.65    214.08 o 
  -5  10  12       96.65       77.08     92.02 o 
  -4  10  12      125.98      193.54    104.67 o 
  -3  10  12      793.35      812.31    162.16 o 
  -2  10  12      566.48      462.58    134.46 o 
  -1  10  12      311.96      332.00     93.19 o 
   0  10  12      119.04      321.73    111.45 o 
   1  10  12      564.13      767.21    132.10 o 
   2  10  12       56.37       96.26     77.62 o 
   3  10  12       21.74       49.50     75.97 o 
   4  10  12       18.59       76.63     81.78 o 
   5  10  12       31.63      105.79     78.90 o 
   6  10  12      490.26      471.21    113.67 o 
   7  10  12        5.27       18.63     74.81 o 
   8  10  12        0.50       49.76     89.40 o 
 -16  11  12      202.17      192.16    119.39 o 
 -15  11  12       96.25      168.10    136.65 o 
 -14  11  12      943.50     1260.12    486.39 o 
 -13  11  12     1046.11     1353.94    256.66 o 
 -12  11  12      177.95      230.62    144.12 o 
 -11  11  12        2.74      -84.99    101.40 o 
 -10  11  12      292.69      448.11    174.69 o 
  -9  11  12        1.79       95.08    127.91 o 
  -8  11  12      170.52      292.80    119.96 o 
  -7  11  12      442.55      657.13    153.80 o 
  -6  11  12        0.50       45.78     82.10 o 
  -5  11  12       17.95       36.91    100.63 o 
  -4  11  12      179.61      264.28    118.07 o 
  -3  11  12       33.70       22.52     90.06 o 
  -2  11  12     2132.31     2440.35    436.52 o 
  -1  11  12      931.19     1104.42    165.42 o 
   0  11  12       48.54       59.07     69.93 o 
   1  11  12      114.46      139.27     86.57 o 
   2  11  12       41.57       67.06     75.13 o 
   3  11  12      134.09      140.50     84.98 o 
   4  11  12     1222.67     1360.29    174.34 o 
   5  11  12       24.06      -20.56     77.51 o 
   6  11  12      133.69      273.76     95.50 o 
   7  11  12      426.84      499.42    127.32 o 
 -14  12  12      100.40       16.24    182.28 o 
 -13  12  12        5.16      -34.29    155.21 o 
 -12  12  12      154.10      189.77    133.13 o 
 -11  12  12       11.95       51.54    126.40 o 
 -10  12  12        4.85        9.41    133.55 o 
  -9  12  12      108.78      188.90    137.03 o 
  -8  12  12        8.94       16.05    137.87 o 
  -7  12  12      370.73      285.82    127.87 o 
  -6  12  12       41.56      113.16    110.09 o 
  -5  12  12       31.15      163.62    107.17 o 
  -4  12  12        0.36        5.41    100.55 o 
  -3  12  12       60.15      121.16    105.84 o 
  -2  12  12      190.41      121.50    111.50 o 
  -1  12  12        0.64      -23.39     76.36 o 
   0  12  12        1.42       17.91     75.50 o 
   1  12  12        5.34      -40.77     78.98 o 
   2  12  12      476.99      447.60    106.12 o 
   3  12  12       66.26       55.31     80.83 o 
   4  12  12        0.41      -39.28     87.75 o 
   5  12  12        0.41       13.16     86.43 o 
 -12  13  12      401.86      462.02    259.89 o 
 -11  13  12      218.85      166.04    214.77 o 
 -10  13  12      622.71      881.41    203.42 o 
  -9  13  12        5.48       37.46    140.26 o 
  -8  13  12       65.23      143.64    116.91 o 
  -7  13  12      302.35      444.44    134.54 o 
  -6  13  12       71.15      110.18    111.66 o 
  -5  13  12      485.89      599.50    146.57 o 
  -4  13  12        8.60      -41.52     85.60 o 
  -3  13  12       39.50      -20.56     91.45 o 
  -2  13  12      170.78      141.70    104.78 o 
  -1  13  12        4.66      106.94    119.18 o 
   0  13  12      511.07      683.48    138.47 o 
   1  13  12        7.15      -28.38     82.03 o 
   2  13  12        9.61       96.62    102.34 o 
   3  13  12       56.53      294.26    121.71 o 
  -9  14  12        9.07      -34.18    148.74 o 
  -8  14  12      848.18     1169.80    202.33 o 
  -7  14  12       24.59       59.91    106.37 o 
  -6  14  12     1774.50     2269.35    293.08 o 
  -5  14  12       19.50       78.54    115.23 o 
  -4  14  12       27.76       39.66    162.94 o 
  -3  14  12       71.52       66.43    111.59 o 
  -2  14  12      769.31     1162.04    218.77 o 
  -1  14  12        0.10      237.15    128.93 o 
   0  14  12      107.31       71.51    118.67 o 
 -21   1  13        5.62       34.10     91.96 o 
 -20   1  13      268.48      338.21    103.58 o 
 -19   1  13       15.90      157.18    205.58 o 
 -18   1  13       55.21        1.13     73.77 o 
 -17   1  13      191.25      170.42     74.56 o 
 -16   1  13      142.29      130.12     84.40 o 
 -15   1  13      540.93      564.54    117.40 o 
 -14   1  13     1504.74     1392.37    200.13 o 
 -13   1  13      214.79      150.31     79.35 o 
 -12   1  13      545.58      580.52    115.70 o 
 -11   1  13      961.20      920.31    130.50 o 
 -10   1  13      321.10      327.54     92.40 o 
  -9   1  13     1389.63     1426.83    158.59 o 
  -8   1  13      339.96      409.47     95.10 o 
  -7   1  13     2656.68     2796.67    215.76 o 
  -6   1  13        2.04      -24.44     53.50 o 
  -5   1  13      401.73      449.96     86.20 o 
  -4   1  13      453.06      549.77     84.35 o 
  -3   1  13     6201.42     4515.86   1223.55 o 
  -2   1  13        0.21       60.10     54.30 o 
  -1   1  13      814.49      951.26    115.26 o 
   0   1  13     1881.82     1802.52    154.05 o 
   1   1  13      923.13      982.53    118.90 o 
   2   1  13       70.49      125.35     59.50 o 
   3   1  13        8.07       42.45     60.27 o 
   4   1  13      202.26      240.82     68.31 o 
   5   1  13      104.86      137.11     66.25 o 
   6   1  13      139.92       97.38     62.65 o 
   7   1  13      308.09      339.55     79.16 o 
   8   1  13      172.95      112.66     64.90 o 
   9   1  13      294.12      426.81     98.51 o 
  10   1  13       95.97      105.31     66.77 o 
  11   1  13      280.21      310.50    119.88 o 
 -21   2  13      123.45      150.96     96.40 o 
 -20   2  13       29.40       28.93     83.42 o 
 -19   2  13      192.08      253.81    107.52 o 
 -18   2  13       13.00       -3.43     67.46 o 
 -17   2  13     1451.38     1550.13    184.33 o 
 -16   2  13       15.20       23.51     64.82 o 
 -15   2  13      224.38      173.00     74.98 o 
 -14   2  13      452.82      438.87    107.36 o 
 -13   2  13       49.85       53.94     74.43 o 
 -12   2  13      159.63      151.71     73.64 o 
 -11   2  13       16.97       55.87     68.34 o 
 -10   2  13      298.15      275.79     84.12 o 
  -9   2  13       90.89      148.73     72.30 o 
  -8   2  13      351.51      342.03     91.08 o 
  -7   2  13      317.45      463.88     93.40 o 
  -6   2  13      978.53     1171.55    136.45 o 
  -5   2  13     7624.85     7657.60    370.38 o 
  -4   2  13     1758.56     1769.21    161.32 o 
  -3   2  13      166.98      212.03     58.44 o 
  -2   2  13      276.79      311.36     63.10 o 
  -1   2  13      294.25      237.54     61.25 o 
   0   2  13      320.92      235.70     69.76 o 
   1   2  13       88.50       66.32     58.56 o 
   2   2  13        2.01       49.85     67.47 o 
   3   2  13       16.25        3.25     53.37 o 
   4   2  13       65.14      151.63     58.24 o 
   5   2  13       53.42       72.13     59.78 o 
   6   2  13       12.84       89.58     72.96 o 
   7   2  13      636.13      702.95    126.56 o 
   8   2  13      283.91      278.68     81.79 o 
   9   2  13       63.14      411.03    178.13 o 
  10   2  13      124.15      129.08     78.60 o 
  11   2  13       18.48      152.01     96.57 o 
 -20   3  13      799.86      799.40    206.57 o 
 -19   3  13      399.67      430.28    110.87 o 
 -18   3  13        1.41       32.12     72.45 o 
 -17   3  13      363.21      391.08     97.21 o 
 -16   3  13       26.84       57.12     70.20 o 
 -15   3  13     1279.50     1179.52    158.65 o 
 -14   3  13      688.59      592.74    123.77 o 
 -13   3  13      161.52      139.88     82.17 o 
 -12   3  13       16.03       43.38     66.41 o 
 -11   3  13     2494.48     2671.24    255.66 o 
 -10   3  13      138.98      109.53     73.17 o 
  -9   3  13       54.89       61.53     68.30 o 
  -8   3  13      758.66      801.78    116.32 o 
  -7   3  13       90.59      116.69     69.93 o 
  -6   3  13      255.64      222.33     98.17 o 
  -5   3  13       23.22       51.43     61.55 o 
  -4   3  13       86.44      112.05     57.17 o 
  -3   3  13      966.19     1021.46    108.97 o 
  -2   3  13     1009.86      708.93    254.94 o 
  -1   3  13       82.78       46.91     50.46 o 
   0   3  13       63.42       43.63     55.45 o 
   1   3  13     1268.13     1437.77    146.46 o 
   2   3  13      292.05      350.96     79.87 o 
   3   3  13      274.64      284.90     77.85 o 
   4   3  13        6.71      -17.06     59.18 o 
   5   3  13      174.30      221.34     87.62 o 
   6   3  13       94.37       59.02     73.99 o 
   7   3  13        0.74       29.77     71.70 o 
   8   3  13       94.65       26.72     60.51 o 
   9   3  13     1492.75     1475.16    218.41 o 
  10   3  13        1.34       18.03     68.34 o 
  11   3  13      103.88      145.06     89.24 o 
 -20   4  13      140.21      123.40     88.70 o 
 -19   4  13     1175.82     1245.52    202.71 o 
 -18   4  13      666.25      560.98    120.30 o 
 -17   4  13      275.11      305.13     96.45 o 
 -16   4  13      670.00      625.02    126.51 o 
 -15   4  13      125.82      242.32     84.88 o 
 -14   4  13       14.41       23.23     66.29 o 
 -13   4  13       15.18       31.55     69.94 o 
 -12   4  13     1519.68     1340.81    168.24 o 
 -11   4  13       68.34       28.44     64.34 o 
 -10   4  13     1022.96     1120.00    149.33 o 
  -9   4  13      120.45       88.38     64.82 o 
  -8   4  13      194.08      378.49    111.32 o 
  -7   4  13     1476.14     1604.06    198.04 o 
  -6   4  13       10.74       10.99     75.48 o 
  -5   4  13       76.56       -0.95     58.45 o 
  -4   4  13       89.05      124.24     64.23 o 
  -3   4  13      435.03      580.04     85.55 o 
  -2   4  13       47.17       39.92     51.99 o 
  -1   4  13      142.94      126.21     56.07 o 
   0   4  13     1374.50     1379.79    153.69 o 
   1   4  13     1000.62      866.89    133.13 o 
   2   4  13     3163.99     2701.22    229.72 o 
   3   4  13       58.24       69.87     73.01 o 
   4   4  13      208.25      185.70     79.55 o 
   5   4  13      950.87     1028.05    147.41 o 
   6   4  13      555.95      416.64    100.02 o 
   7   4  13       42.22       21.76     58.59 o 
   8   4  13       65.38       78.48     67.93 o 
   9   4  13      193.38      158.62     83.97 o 
  10   4  13       49.22       17.91     71.06 o 
 -20   5  13       48.44       66.03     92.10 o 
 -19   5  13      172.03      102.87     86.55 o 
 -18   5  13        7.83       45.64     81.21 o 
 -17   5  13       55.09       80.22     71.91 o 
 -16   5  13      410.35      424.67    106.41 o 
 -15   5  13       46.16       77.84     73.93 o 
 -14   5  13       11.81       27.60     63.68 o 
 -13   5  13     1155.48     1332.62    166.16 o 
 -12   5  13     1050.75     1136.83    153.10 o 
 -11   5  13      412.12      455.57    101.76 o 
 -10   5  13      270.57      238.20     88.49 o 
  -9   5  13     2476.17     2671.02    274.82 o 
  -8   5  13      226.30      364.29    108.01 o 
  -7   5  13       50.07       95.42     83.58 o 
  -6   5  13       76.12       65.31     79.22 o 
  -5   5  13      275.31      126.43     84.38 o 
  -4   5  13        0.66       13.01     61.27 o 
  -3   5  13        0.45      -12.25     58.60 o 
  -2   5  13       70.09       34.21     47.34 o 
  -1   5  13     6161.74     6687.33    292.45 o 
   0   5  13      257.32      175.69     73.28 o 
   1   5  13      818.33     1199.79    205.01 o 
   2   5  13       24.23       -2.09     64.13 o 
   3   5  13       86.77      218.74     83.36 o 
   4   5  13      485.76      455.00    113.76 o 
   5   5  13       20.88      -26.04     64.92 o 
   6   5  13        1.75       82.17     74.84 o 
   7   5  13      354.03      390.90     98.41 o 
   8   5  13       13.03      -62.96     73.94 o 
   9   5  13       52.27        1.01     72.78 o 
  10   5  13      579.10      510.63    133.26 o 
 -19   6  13       40.17       72.90     81.61 o 
 -18   6  13        6.99       69.54     87.08 o 
 -17   6  13       59.36      162.32    123.34 o 
 -16   6  13      136.17      151.40     82.15 o 
 -15   6  13      385.85      604.72    126.97 o 
 -14   6  13       14.42        7.85     61.45 o 
 -13   6  13       13.73      -19.57     72.49 o 
 -12   6  13      325.89      291.00     87.41 o 
 -11   6  13      175.48      155.77     76.54 o 
 -10   6  13      422.20      433.64    141.96 o 
  -9   6  13        8.20        9.68     82.78 o 
  -8   6  13      218.51      219.88     87.01 o 
  -7   6  13      938.60     1178.37    181.68 o 
  -6   6  13      160.10      149.69     70.84 o 
  -5   6  13        0.40       -5.21     57.49 o 
  -4   6  13      367.40      354.82     81.40 o 
  -3   6  13      151.50      170.64     68.47 o 
  -2   6  13       10.71      -47.63     54.92 o 
  -1   6  13       94.48       76.79     66.08 o 
   0   6  13      264.93      301.81     94.53 o 
   1   6  13        0.27       76.53     63.98 o 
   2   6  13      408.82      368.83    114.69 o 
   3   6  13       72.51       44.04     66.88 o 
   4   6  13        0.43      -38.96     63.91 o 
   5   6  13      372.11      370.04     96.65 o 
   6   6  13      136.92      211.59     81.34 o 
   7   6  13       15.94       13.50     70.61 o 
   8   6  13      109.48      119.07     86.25 o 
   9   6  13       40.10       29.02     79.89 o 
  10   6  13       34.67       87.04     84.93 o 
 -18   7  13       24.40       30.29     76.24 o 
 -17   7  13      364.86      431.96    115.10 o 
 -16   7  13      160.27       67.59     70.41 o 
 -15   7  13       36.85       -0.93     66.07 o 
 -14   7  13      182.02      299.01     98.13 o 
 -13   7  13      169.02      131.97     75.09 o 
 -12   7  13        5.99       24.57     82.86 o 
 -11   7  13       23.01      -16.41     75.67 o 
 -10   7  13      411.58      209.38     98.37 o 
  -9   7  13        2.71       -9.18     76.13 o 
  -8   7  13        6.63       10.30     83.76 o 
  -7   7  13      195.34      229.29    110.16 o 
  -6   7  13      298.92      348.27     89.07 o 
  -5   7  13      103.78      296.50    103.68 o 
  -4   7  13       84.39       77.80     85.02 o 
  -3   7  13        0.09       22.94     70.80 o 
  -2   7  13       18.80       50.70     83.33 o 
  -1   7  13       44.34       10.70     69.13 o 
   0   7  13      254.97      258.47     89.72 o 
   1   7  13      313.92      309.03     92.77 o 
   2   7  13      122.53      203.97     84.53 o 
   3   7  13      230.86      271.40     87.83 o 
   4   7  13      287.95      279.91     87.62 o 
   5   7  13       87.82      145.98     75.89 o 
   6   7  13        0.16      -69.62     70.00 o
[truncated: 42,653 more chars]
